# Supplementary material for: Heterologous Expression and In Vivo Functional Analysis of OsTPS2 in Yeast, Tobacco, and Rice
Source: Plants (Basel). 2026 May 25;15(11):1614. doi: 10.3390/plants15111614 (PMC13259084; doi:10.3390/plants15111614)
Supplement: Supplementary file 1 [file plants-15-01614-s001.zip]

Archive with 1 entries (1 files):
- plants-4309360-supplementary.xlsx
