# Supplementary material for: Heterologous Expression and In Vivo Functional Analysis of OsTPS2 in Yeast, Tobacco, and Rice
Source: Plants (Basel). 2026 May 25;15(11):1614. doi: 10.3390/plants15111614 (PMC13259084; doi:10.3390/plants15111614)
Supplement: Supplementary file 1 [file plants-15-01614-s001.zip › plants-4309360-supplementary.xlsx]

## Sheet: Table S1
Transient expression data of tobacco OsTPS2 and OsTPS28
CK			OsTPS2	X(min)	Y(Counts)	OsTPS28	X(min)	Y(Counts)
	3.501	164394		2.001	150123		2.001	150759
	3.506	51495.9		2.006	74690.9		2.006	73548.3
	3.511	0		2.011	0		2.011	0
	3.515	0		2.016	0		2.016	0
	3.52	0		2.021	0		2.021	594.094
	3.525	0		2.025	4985.43		2.025	10720
	3.53	202.844		2.03	39457.3		2.03	68099.4
	3.535	1598.52		2.035	186899		2.035	277635
	3.54	6222.39		2.04	660645		2.04	917978
	3.544	18665.3		2.045	1911278		2.045	2530282
	3.549	48087.8		2.05	4819497		2.05	6260316
	3.554	143392		2.054	10806253		2.054	13144797
	3.559	515638		2.059	19621138		2.059	22482210
	3.564	1178058		2.064	30299308		2.064	33049970
	3.569	1709871		2.069	41269028		2.069	43898708
	3.573	1891150		2.074	50056692		2.074	52393908
	3.578	2002174		2.079	55826660		2.079	57639960
	3.583	2566425		2.083	63024400		2.083	63253868
	3.588	3697672		2.088	72513304		2.088	69890320
	3.593	4797335		2.093	81896704		2.093	76416072
	3.598	5224364		2.098	89113624		2.098	81034696
	3.602	4908605		2.103	94274392		2.103	84462144
	3.607	4517590		2.108	97652864		2.108	86440752
	3.612	4704798		2.112	99778632		2.112	87459760
	3.617	5296914		2.117	101000000		2.117	87865016
	3.622	5344349		2.122	100000000		2.122	87662832
	3.627	4546890		2.127	99382800		2.127	87110824
	3.631	3765170		2.132	98283848		2.132	86079480
	3.636	3603651		2.137	96998968		2.137	85184072
	3.641	3691925		2.141	95881376		2.141	84157384
	3.646	3682189		2.146	94788328		2.146	83268272
	3.651	3538279		2.151	93655584		2.151	82384768
	3.656	3390069		2.156	91370176		2.156	81616024
	3.66	3141472		2.161	89241184		2.161	80544992
	3.665	2763782		2.166	87167608		2.166	79573920
	3.67	2361347		2.17	85544064		2.17	78892544
	3.675	2102543		2.175	83730976		2.175	77977904
	3.68	1968331		2.18	82545712		2.18	76531808
	3.685	2004927		2.185	81191200		2.185	75528136
	3.689	2129791		2.19	79277048		2.19	74884552
	3.694	2099501		2.195	77180272		2.195	74141616
	3.699	1893173		2.199	74617392		2.199	72903184
	3.704	1779307		2.204	70502072		2.204	71158496
	3.709	1745844		2.209	64193044		2.209	67679536
	3.714	1688178		2.214	59025724		2.214	63507500
	3.718	1735865		2.219	59563776		2.219	62078900
	3.723	2153037		2.224	65536532		2.224	66976444
	3.728	2613589		2.228	66936088		2.228	71996376
	3.733	2570427		2.233	55931116		2.233	67338768
	3.738	2063433		2.238	36854548		2.238	51281172
	3.743	1809876		2.243	20557596		2.243	32597326
	3.747	2267296		2.248	11474670		2.248	19088836
	3.752	3148059		2.253	7579894		2.253	11626768
	3.757	3993381		2.257	5823435		2.257	8280244
	3.762	4341527		2.262	4951292		2.262	6749564
	3.767	3922348		2.267	4435161		2.267	5974175
	3.772	3107843		2.272	4112931		2.272	5490818
	3.776	2770558		2.277	3805903		2.277	5050194
	3.781	2890310		2.282	3571493		2.282	4646275
	3.786	2847881		2.286	3393871		2.286	4329971
	3.791	2622935		2.291	3292845		2.291	4118784
	3.796	2564707		2.296	3205217		2.296	4000641
	3.801	2415972		2.301	3150519		2.301	3935217
	3.805	1979784		2.306	3065851		2.306	3850538
	3.81	1492088		2.311	3006760		2.311	3755719
	3.815	1241449		2.315	2941259		2.315	3654769
	3.82	1205959		2.32	2835594		2.32	3560358
	3.825	1376386		2.325	2696574		2.325	3485955
	3.83	1761594		2.33	2601083		2.33	3406098
	3.834	2371604		2.335	2533464		2.335	3384299
	3.839	2992420		2.34	2417060		2.34	3315318
	3.844	3389575		2.344	2274676		2.344	3149016
	3.849	3576605		2.349	2151004		2.349	2969141
	3.854	4003679		2.354	2086159		2.354	2861802
	3.859	4685364		2.359	2032193		2.359	2804840
	3.863	4772443		2.364	2011170		2.364	2778839
	3.868	4116313		2.369	1995505		2.369	2779779
	3.873	3654948		2.373	2023454		2.373	2793924
	3.878	4098282		2.378	2061053		2.378	2815444
	3.883	4756561		2.383	2104083		2.383	2784764
	3.888	4950693		2.388	2184354		2.388	2724195
	3.892	4718310		2.393	2306418		2.393	2722856
	3.897	4686399		2.398	2552124		2.398	2883852
	3.902	4758750		2.402	2879132		2.402	3196910
	3.907	4628139		2.407	3213898		2.407	3545508
	3.912	4505189		2.412	3719963		2.412	3908049
	3.917	4716215		2.417	4898346		2.417	4759329
	3.921	5069683		2.422	6549506		2.422	6403045
	3.926	5024114		2.427	7714410		2.427	8047525
	3.931	4534814		2.431	7872496		2.431	8832309
	3.936	3960151		2.436	7391726		2.436	8677990
	3.941	3408401		2.441	6774994		2.441	8070840
	3.946	2854061		2.446	6204052		2.446	7284377
	3.95	2507711		2.451	5588476		2.451	6460868
	3.955	2695862		2.456	4862095		2.456	5693351
	3.96	3142963		2.46	4167358		2.46	4891975
	3.965	3439152		2.465	3618930		2.465	4199307
	3.97	3623644		2.47	3239317		2.47	3627566
	3.975	4061140		2.475	2924200		2.475	3192430
	3.979	4904851		2.48	2714654		2.48	2921039
	3.984	5598976		2.485	2587568		2.485	2760341
	3.989	5656040		2.49	2557266		2.49	2698933
	3.994	5394366		2.494	2563061		2.494	2688723
	3.999	5185838		2.499	2538530		2.499	2675585
	4.004	5174574		2.504	2552107		2.504	2625613
	4.008	5412592		2.509	2821687		2.509	2811864
	4.013	5934811		2.514	3393836		2.514	3504707
	4.018	6294849		2.519	3925099		2.519	4426009
	4.023	6089367		2.523	4057056		2.523	4902457
	4.028	5543956		2.528	3870941		2.528	4744649
	4.033	5282309		2.533	3911120		2.533	4518216
	4.037	5899222		2.538	4287004		2.538	4741758
	4.042	7265793		2.543	4680073		2.543	5172562
	4.047	8049014		2.548	4817616		2.548	5454885
	4.052	7173574		2.552	5074069		2.552	5686836
	4.057	5533718		2.557	5784109		2.557	6375794
	4.062	5154022		2.562	6570114		2.562	7367416
	4.066	5930602		2.567	6806875		2.567	7945418
	4.071	6159276		2.572	6362470		2.572	7682103
	4.076	5698524		2.577	5716656		2.577	6929517
	4.081	5308407		2.581	5529004		2.581	6430531
	4.086	5131236		2.586	5976554		2.586	6748769
	4.091	5361011		2.591	6354871		2.591	7312033
	4.095	6862928		2.596	5949769		2.596	7208290
	4.1	10622827		2.601	4982906		2.601	6209566
	4.105	15448034		2.606	4060551		2.606	5031245
	4.11	17324038		2.61	3424760		2.61	4191775
	4.115	14147393		2.615	3084498		2.615	3686018
	4.12	9116536		2.62	2877308		2.62	3394128
	4.125	6258140		2.625	2746367		2.625	3185886
	4.129	5845070		2.63	2654739		2.63	3049863
	4.134	6298794		2.635	2618786		2.635	2955771
	4.139	6404832		2.639	2574507		2.639	2896966
	4.144	5800452		2.644	2459175		2.644	2814341
	4.149	4977579		2.649	2499022		2.649	2793793
	4.154	4280168		2.654	2986750		2.654	3219225
	4.158	3740793		2.659	3756869		2.659	4125045
	4.163	3609940		2.664	4355392		2.664	5035727
	4.168	4077577		2.668	4823768		2.668	5712720
	4.173	4707386		2.673	5621842		2.673	6587202
	4.178	4787847		2.678	6508683		2.678	7683267
	4.183	4256737		2.683	7082982		2.683	8524901
	4.187	3794979		2.688	7649953		2.688	9238883
	4.192	3715973		2.693	8344779		2.693	10147670
	4.197	3573916		2.697	8534818		2.697	10667535
	4.202	3305837		2.702	7923774		2.702	10289252
	4.207	3545213		2.707	7319555		2.707	9536345
	4.212	4317199		2.712	8181837		2.712	9907039
	4.216	4690094		2.717	10656998		2.717	12437076
	4.221	4423860		2.722	12460349		2.722	15255306
	4.226	4167170		2.726	11611629		2.726	15218214
	4.231	4244648		2.731	8821809		2.731	12103084
	4.236	4540313		2.736	6285787		2.736	8647695
	4.241	5429108		2.741	4784695		2.741	6490864
	4.245	7297772		2.746	3960368		2.746	5307745
	4.25	8850754		2.751	3442713		2.751	4555932
	4.255	8525370		2.755	3172181		2.755	4110755
	4.26	6621634		2.76	3348164		2.76	4177068
	4.265	4921347		2.765	4862608		2.765	5531876
	4.27	4185427		2.77	9409304		2.77	10045946
	4.274	4087928		2.775	15612939		2.775	17080442
	4.279	4051181		2.78	18507122		2.78	21663556
	4.284	3906085		2.784	15781480		2.784	20008742
	4.289	3525250		2.789	11175781		2.789	14916590
	4.294	2987118		2.794	8773716		2.794	11513116
	4.299	2417038		2.799	8675024		2.799	10919553
	4.303	2230329		2.804	8987500		2.804	11334504
	4.308	2476032		2.809	9042572		2.809	11374662
	4.313	2784237		2.813	9038443		2.813	11334853
	4.318	2910202		2.818	9492596		2.818	11868656
	4.323	2969932		2.823	10014254		2.823	12890838
	4.328	2973369		2.828	9787325		2.828	13157024
	4.332	2787468		2.833	8878922		2.833	12241444
	4.337	2432492		2.838	8179459		2.838	11007847
	4.342	2135820		2.842	8395895		2.842	10869440
	4.347	1898965		2.847	9151055		2.847	11507943
	4.352	1654440		2.852	9678975		2.852	12128361
	4.357	1493540		2.857	9630703		2.857	12188756
	4.361	1454229		2.862	8786375		2.862	11461107
	4.366	1430104		2.867	7270629		2.867	9779654
	4.371	1410724		2.871	5541599		2.871	7990056
	4.376	1505057		2.876	4441593		2.876	6510451
	4.381	1884342		2.881	3941468		2.881	5516725
	4.386	2314551		2.886	3637091		2.886	4840402
	4.39	2415157		2.891	3339117		2.891	4375239
	4.395	2204544		2.896	3039907		2.896	3950294
	4.4	2245725		2.9	3087288		2.9	3895855
	4.405	2644625		2.905	4193808		2.905	5176085
	4.41	2939091		2.91	6840786		2.91	8386266
	4.415	2977910		2.915	9227281		2.915	11630529
	4.419	2946091		2.92	9018761		2.92	11895127
	4.424	2922146		2.925	6595838		2.925	9048811
	4.429	2748201		2.929	4453160		2.929	5988387
	4.434	2439361		2.934	3622994		2.934	4678050
	4.439	2118053		2.939	3765202		2.939	4843722
	4.444	1876298		2.944	4094448		2.944	5369643
	4.448	1750041		2.949	4000439		2.949	5357476
	4.453	1670029		2.954	3465084		2.954	4727102
	4.458	1671755		2.958	3125080		2.958	4290561
	4.463	1819686		2.963	3213701		2.963	4397235
	4.468	1934514		2.968	3517721		2.968	4805633
	4.473	1926021		2.973	3672770		2.973	5042459
	4.477	1924277		2.978	3447091		2.978	4805553
	4.482	1920931		2.983	3009785		2.983	4176750
	4.487	1892250		2.987	2638105		2.987	3547211
	4.492	1845850		2.992	2498579		2.992	3286884
	4.497	1868509		2.997	2461798		2.997	3326360
	4.502	1920647		3.002	2443808		3.002	3373111
	4.506	1888194		3.007	2378474		3.007	3350321
	4.511	1705452		3.012	2425363		3.012	3457086
	4.516	1514895		3.016	2796957		3.016	4078439
	4.521	1473171		3.021	3226509		3.021	4846961
	4.526	1580208		3.026	3196965		3.026	4772606
	4.531	1794754		3.031	2653796		3.031	3790358
	4.535	2328173		3.036	2114618		3.036	2858940
	4.54	3459074		3.041	2049560		3.041	2649708
	4.545	5007378		3.045	2520152		3.045	3096401
	4.55	6046859		3.05	3120486		3.05	3745129
	4.555	5975189		3.055	3243263		3.055	3839639
	4.56	5204965		3.06	2835644		3.06	3373601
	4.564	4603187		3.065	2397065		3.065	2940202
	4.569	4448396		3.07	2209648		3.07	2776221
	4.574	4436389		3.074	2222041		3.074	2714616
	4.579	4254397		3.079	2371909		3.079	2686773
	4.584	3913897		3.084	2518642		3.084	2675177
	4.589	3945876		3.089	2474757		3.089	2593781
	4.593	4393358		3.094	2288995		3.094	2500766
	4.598	4713842		3.099	2185326		3.099	2545470
	4.603	4428525		3.103	2251439		3.104	2860136
	4.608	3813660		3.108	2431129		3.108	3232724
	4.613	3300495		3.113	2487522		3.113	3406372
	4.618	3028915		3.118	2457827		3.118	3366673
	4.622	2823512		3.123	2659532		3.123	3659919
	4.627	2880023		3.128	3368612		3.128	4681924
	4.632	3453008		3.132	4260319		3.133	5898090
	4.637	4289888		3.137	4568452		3.137	6203645
	4.642	4563113		3.142	4069723		3.142	5461598
	4.647	3860301		3.147	3339757		3.147	4520708
	4.651	2742567		3.152	3159406		3.152	4396708
	4.656	1998041		3.157	3938673		3.157	5468548
	4.661	1917701		3.161	5306507		3.162	7195459
	4.666	2128703		3.166	6285025		3.166	8336195
	4.671	2243682		3.171	6557723		3.171	8686689
	4.676	2133817		3.176	6565693		3.176	8663173
	4.68	2039640		3.181	6106534		3.181	8031314
	4.685	2148626		3.186	5204732		3.186	6920712
	4.69	2400163		3.191	4699646		3.191	6496766
	4.695	2626726		3.195	5127284		3.195	7006233
	4.7	2897744		3.2	5724622		3.2	7659181
	4.705	3384898		3.205	6273662		3.205	8145349
	4.709	4093162		3.21	6358155		3.21	8106491
	4.714	4717194		3.215	5500089		3.215	6932650
	4.719	5103367		3.22	3861108		3.22	4970679
	4.724	5297425		3.224	2622483		3.224	3480346
	4.729	5374041		3.229	2065136		3.229	2821032
	4.734	5743071		3.234	1902457		3.234	2633181
	4.738	6664998		3.239	2056535		3.239	2932864
	4.743	7601901		3.244	2821291		3.244	4072554
	4.748	7694982		3.249	3875138		3.249	5379008
	4.753	6983952		3.253	4283681		3.253	5587079
	4.758	6306090		3.258	3830323		3.258	4792180
	4.763	5976622		3.263	3342884		3.263	4222801
	4.767	5692549		3.268	3153439		3.268	4179826
	4.772	5287929		3.273	3177977		3.273	4306291
	4.777	4914206		3.278	3335871		3.278	4691719
	4.782	4808184		3.282	4008498		3.282	5788107
	4.787	4756451		3.287	5423246		3.287	7689976
	4.792	4290710		3.292	6737133		3.292	9191393
	4.796	3456300		3.297	6921329		3.297	9186309
	4.801	2867689		3.302	6440406		3.302	8506194
	4.806	2907291		3.307	6429665		3.307	8645984
	4.811	3582011		3.311	7539689		3.311	10394413
	4.816	4314415		3.316	9938983		3.316	13424765
	4.821	4365986		3.321	12571238		3.321	16175226
	4.825	3640744		3.326	13665810		3.326	16524896
	4.83	2876112		3.331	12170271		3.331	14063810
	4.835	3041138		3.336	9596492		3.336	11040723
	4.84	4294742		3.34	7667871		3.34	9038097
	4.845	5731674		3.345	6460605		3.345	7552465
	4.85	6424544		3.35	5156562		3.35	5733914
	4.854	6328581		3.355	4379013		3.355	4914163
	4.859	6001071		3.36	4845904		3.36	5566642
	4.864	5591739		3.365	5342801		3.365	6028459
	4.869	5068483		3.369	5125967		3.369	5828932
	4.874	5012361		3.374	5102814		3.374	6465189
	4.879	5940080		3.379	6396073		3.379	8732470
	4.883	7504752		3.384	8691779		3.384	11916885
	4.888	9204448		3.389	10868063		3.389	15294196
	4.893	10945366		3.394	12315715		3.394	18242448
	4.898	12717467		3.398	13697269		3.398	20206662
	4.903	13516863		3.403	15109450		3.403	20212948
	4.908	11919328		3.408	15005660		3.408	17901820
	4.912	8493070		3.413	12185234		3.413	13584076
	4.917	5384745		3.418	8827102		3.418	10380443
	4.922	4098679		3.423	8940156		3.423	12675693
	4.927	4303456		3.427	16545300		3.427	22961046
	4.932	5069530		3.432	27366894		3.432	32952972
	4.937	5508185		3.437	29985672		3.437	31817884
	4.941	5243233		3.442	21371910		3.442	20687328
	4.946	4556727		3.447	10945901		3.447	11092602
	4.951	3777510		3.452	6922153		3.452	8552676
	4.956	3195028		3.456	7436229		3.456	9647349
	4.961	2882148		3.461	8053804		3.461	9771775
	4.966	2854082		3.466	6862146		3.466	8009549
	4.97	2992883		3.471	5467963		3.471	6858077
	4.975	3107294		3.476	5558251		3.476	7288839
	4.98	3113289		3.481	6005724		3.481	7589416
	4.985	3034835		3.485	6955141		3.485	8724476
	4.99	2902565		3.49	14717763		3.49	15717653
	4.995	2750301		3.495	33929888		3.495	27637836
	4.999	2651782		3.5	51601700		3.5	35183312
	5.004	2717037		3.505	51928448		3.505	31960830
	5.009	3082904		3.51	37882976		3.51	23789950
	5.014	3906278		3.514	24928504		3.514	17870332
	5.019	5082900		3.519	18344772		3.519	15110520
	5.024	6032719		3.524	15413376		3.524	14149306
	5.028	6158270		3.529	14566400		3.529	14786933
	5.033	5697024		3.534	14391686		3.534	15186498
	5.038	5258334		3.539	13466605		3.539	13889683
	5.043	4860724		3.543	11322658		3.543	11106134
	5.048	4338923		3.548	8723831		3.548	8634661
	5.053	3973832		3.553	7078663		3.553	8119183
	5.057	4118244		3.558	8228823		3.558	11837430
	5.062	4823998		3.563	12745690		3.563	17481102
	5.067	5955157		3.568	15685245		3.568	18627570
	5.072	7173325		3.572	13082510		3.572	13516030
	5.077	7735497		3.577	7683578		3.577	7731298
	5.082	7099098		3.582	4508953		3.582	5369661
	5.086	5555841		3.587	3910632		3.587	5222588
	5.091	4138737		3.592	4222135		3.592	5566706
	5.096	3619256		3.597	4418183		3.597	5553863
	5.101	4152763		3.601	4116744		3.601	5028771
	5.106	5357415		3.606	3450666		3.606	4384773
	5.111	6365387		3.611	3139770		3.611	4389413
	5.116	6354437		3.616	3609293		3.616	5401760
	5.12	5322169		3.621	4431367		3.621	6236022
	5.125	3971210		3.626	4445311		3.626	5680676
	5.13	2970580		3.63	3558258		3.63	4376026
	5.135	2595369		3.635	2877494		3.635	3771994
	5.14	2639147		3.64	2875167		3.64	3951405
	5.145	2841437		3.645	3078847		3.645	4259173
	5.149	2909465		3.65	3092441		3.65	4401258
	5.154	2746331		3.655	3033822		3.655	4425380
	5.159	2486488		3.659	2994266		3.66	4298626
	5.164	2210526		3.664	2796927		3.664	3880714
	5.169	2028098		3.669	2415298		3.669	3294071
	5.174	2053179		3.674	2060620		3.674	2879566
	5.178	2431383		3.679	1873383		3.679	2746771
	5.183	2919565		3.684	1883748		3.684	2875315
	5.188	3232426		3.688	2112260		3.689	3213126
	5.193	3274862		3.693	2359836		3.693	3407129
	5.198	3182288		3.698	2336579		3.698	3235061
	5.203	3048328		3.703	2168425		3.703	3019118
	5.207	2851278		3.708	2105730		3.708	2989547
	5.212	2636645		3.713	2092491		3.713	2971208
	5.217	2521168		3.717	2038532		3.718	3000157
	5.222	2673128		3.722	2218931		3.722	3562452
	5.227	2956663		3.727	2795999		3.727	4420263
	5.232	3142275		3.732	3270543		3.732	4585115
	5.236	3060760		3.737	3073620		3.737	3829282
	5.241	2715415		3.742	2479488		3.742	3209169
	5.246	2312534		3.746	2397328		3.747	3701008
	5.251	2048041		3.751	3109145		3.751	4938345
	5.256	1936825		3.756	4164202		3.756	6241502
	5.261	1946596		3.761	5011126		3.761	6971982
	5.265	2040380		3.766	5149151		3.766	6620437
	5.27	2295051		3.771	4490891		3.771	5522656
	5.275	2675940		3.775	3620500		3.776	4778647
	5.28	3021482		3.78	3396886		3.78	4827050
	5.285	2951888		3.785	3589779		3.785	4886629
	5.29	2502301		3.79	3513187		3.79	4680918
	5.294	1974320		3.795	3392387		3.795	4628071
	5.299	1703006		3.8	3364906		3.8	4404827
	5.304	1645619		3.804	3081603		3.805	3801244
	5.309	1801174		3.809	2535753		3.809	3177442
	5.314	2059324		3.814	2149578		3.814	2901500
	5.319	2310851		3.819	2020380		3.819	2824393
	5.323	2368783		3.824	1964523		3.824	2841994
	5.328	2285944		3.829	2118913		3.829	3145904
	5.333	2127301		3.834	2546715		3.834	3817539
	5.338	2010103		3.838	3162370		3.838	4583283
	5.343	1964680		3.843	3768542		3.843	5095797
	5.348	2050039		3.848	4071068		3.848	5231401
	5.352	2234503		3.853	4204082		3.853	5626869
	5.357	2475794		3.858	4769053		3.858	6470363
	5.362	2756531		3.863	5438338		3.863	6988570
	5.367	2986476		3.867	5435271		3.867	6453542
	5.372	3063725		3.872	4735276		3.872	5859134
	5.377	3099061		3.877	4558624		3.877	6336528
	5.381	3506267		3.882	5262392		3.882	7483529
	5.386	4593598		3.887	5977686		3.887	8205477
	5.391	6119174		3.892	6231464		3.892	8278533
	5.396	7231253		3.896	6267527		3.896	8278898
	5.401	6988957		3.901	6400121		3.901	8659559
	5.406	5607065		3.906	6651865		3.906	9823572
	5.41	4088561		3.911	7449832		3.911	12630150
	5.415	3133868		3.916	8776179		3.916	15557015
	5.42	2642406		3.921	9336881		3.921	15534228
	5.425	2373978		3.925	8292661		3.925	12398221
	5.43	2178442		3.93	6764035		3.93	8775657
	5.435	2090564		3.935	5520417		3.935	6850307
	5.439	2132560		3.94	4668030		3.94	5645379
	5.444	2362309		3.945	3943923		3.945	4740680
	5.449	2685167		3.95	3311951		3.95	4158420
	5.454	2917135		3.954	3081110		3.954	4263925
	5.459	2924714		3.959	3468090		3.959	4839992
	5.464	2768242		3.964	3938578		3.964	5274648
	5.468	2694217		3.969	4149083		3.969	5519243
	5.473	2799496		3.974	4296382		3.974	6000020
	5.478	2874846		3.979	4935401		3.979	7087963
	5.483	2758564		3.983	6026540		3.983	8229252
	5.488	2652005		3.988	6738620		3.988	8488087
	5.493	2761578		3.993	6655932		3.993	8153926
	5.497	3054901		3.998	6345183		3.998	7865157
	5.502	3435858		4.003	6219164		4.003	7923197
	5.507	4029682		4.008	6379963		4.008	8239776
	5.512	4894352		4.012	6775726		4.012	8904094
	5.517	5715335		4.017	7328497		4.017	9324070
	5.522	6113614		4.022	7376781		4.022	9035089
	5.526	6067455		4.027	6890772		4.027	8427422
	5.531	5823846		4.032	6313188		4.032	8194883
	5.536	5622259		4.037	6416466		4.037	9277358
	5.541	5517190		4.041	7691350		4.041	11476702
	5.546	5532270		4.046	9448431		4.046	12778300
	5.551	5504013		4.051	9775689		4.051	11364866
	5.555	5287005		4.056	8027510		4.056	8725278
	5.56	4834739		4.061	6212077		4.061	7734780
	5.565	4319110		4.066	6288298		4.066	8165857
	5.57	3837563		4.07	7068192		4.07	8010050
	5.575	3427640		4.075	6942655		4.075	7213033
	5.58	3187549		4.08	6404276		4.08	6789544
	5.584	3069552		4.085	6108969		4.085	6553874
	5.589	3051251		4.09	5950941		4.09	6570579
	5.594	3005174		4.095	6458989		4.095	7744412
	5.599	2956237		4.099	8770052		4.099	11363289
	5.604	2939464		4.104	13702925		4.104	16811804
	5.609	3068311		4.109	18809466		4.109	19566432
	5.613	3320562		4.114	19266750		4.114	16609178
	5.618	3497707		4.119	14465310		4.119	10992503
	5.623	3497481		4.124	9262901		4.124	7731944
	5.628	3466250		4.128	7178017		4.128	7279405
	5.633	3522768		4.133	7230899		4.133	7780718
	5.638	3609792		4.138	7672670		4.138	7861795
	5.642	3638502		4.143	7387459		4.143	7074183
	5.647	3704577		4.148	6411986		4.148	6083807
	5.652	3926128		4.153	5464296		4.153	5305066
	5.657	4357294		4.157	4779377		4.157	4759701
	5.662	4714921		4.162	4312725		4.162	4697265
	5.667	4669723		4.167	4376804		4.167	5350941
	5.671	4401686		4.172	4993729		4.172	6225518
	5.676	4258424		4.177	5619475		4.177	6579036
	5.681	4377198		4.182	5504031		4.182	6135945
	5.686	4574446		4.186	4871922		4.187	5710417
	5.691	4749029		4.191	4498579		4.191	5681427
	5.696	4813634		4.196	4479490		4.196	5562698
	5.7	4901700		4.201	4228805		4.201	5166163
	5.705	4968269		4.206	4002892		4.206	5390445
	5.71	4997924		4.211	4588423		4.211	6354606
	5.715	4909015		4.215	5453987		4.216	6873878
	5.72	4640454		4.22	5553221		4.22	6548414
	5.725	4236231		4.225	5078204		4.225	6266248
	5.729	3864221		4.23	4878142		4.23	6315469
	5.734	3630253		4.235	5029546		4.235	6681135
	5.739	3694199		4.24	5493171		4.24	7866980
	5.744	3921852		4.244	6984813		4.245	10355207
	5.749	4078112		4.249	9287363		4.249	12570333
	5.754	3957444		4.254	10544950		4.254	12432542
	5.758	3725970		4.259	9398304		4.259	10023185
	5.763	3548379		4.264	6979267		4.264	7526881
	5.768	3592196		4.269	5276041		4.269	6378930
	5.773	3699317		4.273	4838099		4.274	6293247
	5.778	3769012		4.278	4880360		4.278	6414035
	5.783	3762777		4.283	4838591		4.283	6149355
	5.787	3735234		4.288	4530455		4.288	5507079
	5.792	3788276		4.293	3976783		4.293	4637864
	5.797	4019845		4.298	3314966		4.298	3941816
	5.802	4417590		4.302	2864553		4.303	3841105
	5.807	4723368		4.307	2954188		4.307	4360370
	5.812	5002237		4.312	3363268		4.312	4906389
	5.816	5409392		4.317	3651457		4.317	5067242
	5.821	5828596		4.322	3726602		4.322	4990857
	5.826	6121304		4.327	3772067		4.327	4987325
	5.831	6156880		4.331	3769386		4.332	4866756
	5.836	5869579		4.336	3537500		4.336	4535733
	5.841	5213541		4.341	3215106		4.341	4133372
	5.845	4448566		4.346	2913699		4.346	3708903
	5.85	3837846		4.351	2569303		4.351	3228698
	5.855	3619033		4.356	2241955		4.356	2895652
	5.86	3751450		4.36	2080764		4.361	2813745
	5.865	4192601		4.365	2062001		4.365	2802715
	5.87	4912581		4.37	2015247		4.37	2772257
	5.874	5666671		4.375	2001489		4.375	3011310
	5.879	6208706		4.38	2238993		4.38	3686911
	5.884	6398988		4.385	2774763		4.385	4400302
	5.889	6190683		4.389	3203709		4.39	4445740
	5.894	5935379		4.394	3129638		4.394	4085423
	5.899	6038878		4.399	2846820		4.399	3896348
	5.904	6564324		4.404	3014554		4.404	4133972
	5.908	6775690		4.409	3446887		4.409	4347846
	5.913	6177210		4.414	3662707		4.414	4500242
	5.918	5052418		4.418	3611836		4.419	4704682
	5.923	4105447		4.423	3668279		4.423	5002806
	5.928	3694668		4.428	3822997		4.428	5189302
	5.933	3688349		4.433	3845261		4.433	5071261
	5.937	3925021		4.438	3561848		4.438	4543759
	5.942	4217013		4.443	3090988		4.443	4027787
	5.947	4288986		4.448	2743492		4.448	4130660
	5.952	4014555		4.452	2682704		4.452	5499964
	5.957	3572878		4.457	3030717		4.457	7798301
	5.962	3267992		4.462	3646164		4.462	8844171
	5.966	3053837		4.467	3968221		4.467	7852369
	5.971	2960800		4.472	3644564		4.472	5714064
	5.976	2993789		4.477	3134727		4.477	4355310
	5.981	3148272		4.481	2888429		4.481	3827092
	5.986	3391314		4.486	2751191		4.486	3594117
	5.991	3582884		4.491	2592058		4.491	3467585
	5.995	3571784		4.496	2465543		4.496	3490660
	6	3437406		4.501	2475757		4.501	3539203
	6.005	3218821		4.506	2516076		4.506	3392599
	6.01	2978102		4.51	2394589		4.51	3071420
	6.015	2776619		4.515	2181755		4.515	2806120
	6.02	2705125		4.52	2067298		4.52	2796228
	6.024	2817016		4.525	2108532		4.525	3004395
	6.029	3066713		4.53	2287323		4.53	3408543
	6.034	3372751		4.535	2679766		4.535	4596390
	6.039	3537016		4.539	3772026		4.539	7234801
	6.044	3548699		4.544	5966112		4.544	10252122
	6.049	3598589		4.549	8339100		4.549	11719451
	6.053	3753351		4.554	9142111		4.554	10926728
	6.058	3913363		4.559	8036481		4.559	8985280
	6.063	4091730		4.564	6515147		4.564	7382025
	6.068	4357090		4.568	5819750		4.568	6640816
	6.073	4624500		4.573	5875822		4.573	6482450
	6.078	4701922		4.578	5958046		4.578	5920695
	6.082	4455204		4.583	5511124		4.583	5167996
	6.087	4114983		4.588	4867342		4.588	4912047
	6.092	3873551		4.593	4763377		4.593	5330883
	6.097	3792447		4.597	5181941		4.597	5850776
	6.102	3764120		4.602	5359029		4.602	5870985
	6.107	3860343		4.607	4939041		4.607	5436364
	6.111	3999446		4.612	4278690		4.612	5006212
	6.116	4186151		4.617	3822214		4.617	4781741
	6.121	4343323		4.622	3558159		4.622	4721719
	6.126	4294214		4.626	3424671		4.626	5112174
	6.131	3905020		4.631	3673533		4.631	6104321
	6.136	3364658		4.636	4551864		4.636	7085588
	6.14	2978502		4.641	5323246		4.641	7033697
	6.145	2820732		4.646	5134595		4.646	5773170
	6.15	2759129		4.651	4082036		4.651	4267431
	6.155	2795422		4.655	3002918		4.655	3425651
	6.16	2870259		4.66	2549487		4.66	3425230
	6.165	3018723		4.665	2658420		4.665	3750348
	6.169	3084254		4.67	2900737		4.67	3869185
	6.174	3132884		4.675	2908865		4.675	3690495
	6.179	3232631		4.68	2747771		4.68	3613101
	6.184	3445312		4.684	2696379		4.684	3827611
	6.189	3632061		4.689	2934391		4.689	4172716
	6.194	3600359		4.694	3223276		4.694	4490202
	6.198	3353146		4.699	3488498		4.699	4971996
	6.203	3112327		4.704	3974241		4.704	5991622
	6.208	2992938		4.709	4864942		4.709	7395767
	6.213	2934822		4.713	5868932		4.713	8674323
	6.218	2808436		4.718	6607105		4.718	9271712
	6.223	2697929		4.723	6916082		4.723	9071684
	6.227	2622235		4.728	6879854		4.728	8578323
	6.232	2655222		4.733	6813120		4.733	8706718
	6.237	2788796		4.738	7274058		4.738	9670485
	6.242	2911892		4.742	8232601		4.743	10530174
	6.247	2949545		4.747	8725920		4.747	10383376
	6.252	2831388		4.752	8282145		4.752	9664775
	6.256	2692443		4.757	7538555		4.757	9293678
	6.261	2522949		4.762	7138012		4.762	9253704
	6.266	2359591		4.767	6944489		4.767	8891193
	6.271	2206797		4.771	6532031		4.772	8070406
	6.276	2112473		4.776	6031535		4.776	7314311
	6.281	1998063		4.781	5693638		4.781	7059512
	6.285	1943324		4.786	5555385		4.786	6903366
	6.29	1952740		4.791	5250339		4.791	6105242
	6.295	2058424		4.796	4578484		4.796	5027273
	6.3	2221239		4.8	3824678		4.801	4466887
	6.305	2364197		4.805	3481132		4.805	4751651
	6.31	2480990		4.81	3850381		4.81	5635482
	6.314	2606814		4.815	4671281		4.815	6389408
	6.319	2592360		4.82	5177061		4.82	6230477
	6.324	2451880		4.825	4794762		4.825	5039493
	6.329	2252221		4.829	3842745		4.83	3928434
	6.334	2119070		4.834	3345615		4.834	4003701
	6.339	2085602		4.839	4018764		4.839	5304935
	6.343	2087339		4.844	5524237		4.844	6761322
	6.348	2082973		4.849	6858507		4.849	7383165
	6.353	2075409		4.854	7261132		4.854	7289544
	6.358	2063411		4.858	7027590		4.859	7074899
	6.363	2058256		4.863	6773081		4.863	7114734
	6.368	2036442		4.868	6525917		4.868	7639258
	6.372	1996238		4.873	6503909		4.873	8593406
	6.377	1948517		4.878	7171374		4.878	9843872
	6.382	1888734		4.883	8360009		4.883	11057358
	6.387	1862298		4.887	9593895		4.888	12313140
	6.392	1887090		4.892	10905316		4.892	13846193
	6.397	1949879		4.897	12566045		4.897	15438012
	6.401	2030939		4.902	14130109		4.902	15732620
	6.406	2131612		4.907	14150535		4.907	13706531
	6.411	2235940		4.912	11680899		4.912	10102950
	6.416	2331455		4.916	7958804		4.917	7098851
	6.421	2345064		4.921	5267093		4.921	5851474
	6.426	2289364		4.926	4557491		4.926	6250778
	6.43	2167612		4.931	5143595		4.931	7271561
	6.435	2078467		4.936	6037149		4.936	7885791
	6.44	2038745		4.941	6377914		4.941	7611529
	6.445	2079662		4.945	5901555		4.946	6644019
	6.45	2153290		4.95	4985959		4.95	5564336
	6.455	2229263		4.955	4164000		4.955	4841722
	6.459	2235752		4.96	3601592		4.96	4594442
	6.464	2181131		4.965	3356759		4.965	4789842
	6.469	2112507		4.97	3427099		4.97	5029846
	6.474	2071897		4.974	3630419		4.975	5057021
	6.479	2069710		4.979	3755884		4.979	4905085
	6.484	2037058		4.984	3724872		4.984	4712897
	6.488	1991562		4.989	3583479		4.989	4555248
	6.493	1916484		4.994	3395431		4.994	4408410
	6.498	1930731		4.999	3243021		4.999	4371992
	6.503	2006205		5.003	3209539		5.004	4794949
	6.508	2178454		5.008	3324110		5.008	5905696
	6.513	2370957		5.013	3839114		5.013	7998031
	6.517	2515459		5.018	4982004		5.018	10149046
	6.522	2566983		5.023	6401452		5.023	11242195
	6.527	2414088		5.028	7285432		5.028	10438855
	6.532	2154249		5.032	7178489		5.033	8792790
	6.537	1893484		5.037	6546520		5.037	7359352
	6.542	1745569		5.042	5928561		5.042	6512000
	6.546	1726378		5.047	5372328		5.047	5811847
	6.551	1753291		5.052	4788506		5.052	5374786
	6.556	1805958		5.057	4539620		5.057	5650987
	6.561	1821200		5.062	5014104		5.062	7068916
	6.566	1852077		5.066	6141017		5.066	9801747
	6.571	1877377		5.071	7773194		5.071	13232435
	6.575	1988964		5.076	9425258		5.076	15039447
	6.58	2079410		5.081	9871732		5.081	13717398
	6.585	2154747		5.086	8537892		5.086	10243361
	6.59	2147656		5.091	6265033		5.091	7124273
	6.595	2120437		5.095	4611976		5.095	5872696
	6.6	2106554		5.1	4053539		5.1	6189671
	6.605	2169496		5.105	4414912		5.105	7175898
	6.609	2270032		5.11	5135466		5.11	7749916
	6.614	2348220		5.115	5489592		5.115	7321655
	6.619	2405319		5.12	5121985		5.12	6128853
	6.624	2409551		5.124	4273971		5.124	4908893
	6.629	2415694		5.129	3452610		5.129	4255627
	6.634	2472218		5.134	2960219		5.134	5145382
	6.638	2592959		5.139	2943083		5.139	10555852
	6.643	2666362		5.144	3257575		5.144	25796216
	6.648	2618971		5.149	3581627		5.149	51616692
	6.653	2467473		5.153	3664489		5.153	77779992
	6.658	2302352		5.158	3506809		5.158	87898504
	6.663	2329581		5.163	3237368		5.163	72095608
	6.667	2441622		5.168	2969301		5.168	42140232
	6.672	2556470		5.173	3023739		5.173	17767932
	6.677	2532617		5.178	3843639		5.178	8416660
	6.682	2441450		5.182	5312682		5.182	6749180
	6.687	2307711		5.187	6384481		5.187	6248823
	6.692	2227581		5.192	6283413		5.192	5389485
	6.696	2210021		5.197	5317624		5.197	4591122
	6.701	2246467		5.202	4393484		5.202	4145703
	6.706	2324927		5.207	3924343		5.207	3838262
	6.711	2430465		5.211	3675875		5.211	3604781
	6.716	2502587		5.216	3465831		5.216	3532211
	6.721	2512805		5.221	3453922		5.221	3718110
	6.725	2512414		5.226	3655766		5.226	3948417
	6.73	2528326		5.231	3815894		5.231	4053607
	6.735	2557820		5.236	3824845		5.236	3949978
	6.74	2502026		5.24	3902513		5.24	3860361
	6.745	2407758		5.245	5359021		5.245	4277140
	6.75	2336585		5.25	12526583		5.25	6112054
	6.754	2284425		5.255	31567806		5.255	9676528
	6.759	2310287		5.26	61509608		5.26	13206628
	6.764	2443155		5.265	87134592		5.265	14010209
	6.769	2703047		5.269	89724448		5.269	11710584
	6.774	2943937		5.274	66100380		5.274	8532140
	6.779	3013345		5.279	34640764		5.279	6418207
	6.783	2877616		5.284	13572491		5.284	5058628
	6.788	2676907		5.289	5694219		5.289	3884081
	6.793	2553705		5.294	3426474		5.294	2982939
	6.798	2539116		5.298	2575170		5.299	2532987
	6.803	2601255		5.303	2248767		5.303	2403154
	6.808	2624307		5.308	2184472		5.308	2385995
	6.812	2632135		5.313	2179768		5.313	2388053
	6.817	2628267		5.318	2123106		5.318	2334884
	6.822	2649517		5.323	2066646		5.323	2285591
	6.827	2610709		5.327	2010535		5.328	2261281
	6.832	2555985		5.332	2025288		5.332	2298353
	6.837	2597090		5.337	2114234		5.337	2412208
	6.841	2707201		5.342	2256384		5.342	2562592
	6.846	2857612		5.347	2414516		5.347	2805056
	6.851	2943930		5.352	2546712		5.352	3153142
	6.856	2992773		5.356	2758628		5.357	3516610
	6.861	3001532		5.361	3089431		5.361	3780026
	6.866	3035102		5.366	3468130		5.366	3863475
	6.87	3078486		5.371	3763905		5.371	3766019
	6.875	3120344		5.376	3855168		5.376	3540242
	6.88	3157581		5.381	3695646		5.381	3404310
	6.885	3222989		5.385	3380588		5.386	3371944
	6.89	3339773		5.39	3100280		5.39	3414620
	6.895	3569649		5.395	2967047		5.395	3420542
	6.899	3826961		5.4	2972755		5.4	3389349
	6.904	4040539		5.405	3225572		5.405	3325057
	6.909	4198495		5.41	3885103		5.41	3299223
	6.914	4171113		5.414	4906648		5.415	3306015
	6.919	4025939		5.419	5630492		5.419	3228398
	6.924	3757377		5.424	5451974		5.424	3036666
	6.928	3507428		5.429	4437576		5.429	2850044
	6.933	3380898		5.434	3350059		5.434	2817814
	6.938	3432886		5.439	2794568		5.439	2939114
	6.943	3650884		5.443	2736000		5.444	3243361
	6.948	3926193		5.448	2985569		5.448	3570218
	6.953	4180240		5.453	3250504		5.453	3776447
	6.957	4311035		5.458	3321639		5.458	3776301
	6.962	4392984		5.463	3214937		5.463	3672448
	6.967	4393372		5.468	3091798		5.468	3632987
	6.972	4330065		5.472	3112883		5.473	3649226
	6.977	4269470		5.477	3221310		5.477	3589899
	6.982	4220799		5.482	3171229		5.482	3436180
	6.986	4228966		5.487	3056786		5.487	3407624
	6.991	4297611		5.492	3130876		5.492	3690899
	6.996	4373970		5.497	3491272		5.497	4162226
	7.001	4392721		5.501	3969590		5.502	4585103
	7.006	4338036		5.506	4345274		5.506	4893222
	7.011	4244291		5.511	4710118		5.511	5191061
	7.015	4139813		5.516	4910764		5.516	5259452
	7.02	4095711		5.521	4733992		5.521	5149326
	7.025	4081739		5.526	4291920		5.526	5004932
	7.03	4245559		5.53	3875707		5.531	4928163
	7.035	4493444		5.535	3662769		5.535	4875320
	7.04	4771857		5.54	3626582		5.54	4945824
	7.044	4964454		5.545	3740837		5.545	5145298
	7.049	5046507		5.55	3929714		5.55	5240166
	7.054	5069844		5.555	3996366		5.555	5108456
	7.059	5029674		5.559	3802331		5.56	4823515
	7.064	5072763		5.564	3533183		5.564	4500602
	7.069	5084746		5.569	3272045		5.569	4326412
	7.073	5042741		5.574	3075590		5.574	4283588
	7.078	4961368		5.579	2933054		5.579	4266085
	7.083	5040943		5.584	2891745		5.584	4289604
	7.088	5130450		5.588	2963844		5.589	4368648
	7.093	5337934		5.593	3076192		5.593	4490225
	7.098	5606236		5.598	3116395		5.598	4650822
	7.102	5825334		5.603	3205557		5.603	5002303
	7.107	5992796		5.608	3459702		5.608	5487342
	7.112	6090881		5.613	3811462		5.613	5900842
	7.117	6111537		5.617	4132752		5.618	6008638
	7.122	6034374		5.622	4154704		5.622	5753455
	7.127	5835770		5.627	4031821		5.627	5433349
	7.131	5510665		5.632	3944957		5.632	5313769
	7.136	5216846		5.637	4024865		5.637	5421532
	7.141	5114020		5.642	4062033		5.642	5920344
	7.146	5219224		5.647	4156910		5.647	7076469
	7.151	5429697		5.651	4442042		5.651	8812271
	7.156	5674060		5.656	4922327		5.656	9992736
	7.16	5703170		5.661	5372831		5.661	9816752
	7.165	5431662		5.666	5577371		5.666	8710812
	7.17	5016823		5.671	5545164		5.671	7665608
	7.175	4555111		5.676	5628562		5.676	7270376
	7.18	4147433		5.68	5848139		5.68	7089406
	7.185	3875256		5.685	5889502		5.685	6930772
	7.189	3752804		5.69	5636262		5.69	6682573
	7.194	3767835		5.695	5398877		5.695	6561245
	7.199	3843420		5.7	5395906		5.7	6695349
	7.204	3947389		5.705	5657759		5.705	7259167
	7.209	3933275		5.709	6163299		5.709	8017481
	7.214	3843828		5.714	6792848		5.714	8479914
	7.218	3768599		5.719	7062216		5.719	8134161
	7.223	3768975		5.724	6616422		5.724	7046409
	7.228	3816961		5.729	5639096		5.729	5853072
	7.233	3901036		5.734	4808803		5.734	5208348
	7.238	3964875		5.738	4431558		5.738	5163699
	7.243	4003195		5.743	4422615		5.743	5450463
	7.247	4053518		5.748	4528907		5.748	5657070
	7.252	4041180		5.753	4544663		5.753	5853594
	7.257	3876976		5.758	4752935		5.758	6651399
	7.262	3629544		5.763	5948705		5.763	8728802
	7.267	3422798		5.767	8698657		5.767	11391241
	7.272	3275116		5.772	11820275		5.772	13245013
	7.277	3160906		5.777	13287650		5.777	13508145
	7.281	3123352		5.782	12481589		5.782	13037358
	7.286	3094828		5.787	10643736		5.787	12601206
	7.291	3201401		5.792	9166253		5.792	12533678
	7.296	3375187		5.796	8505874		5.796	12952483
	7.301	3517180		5.801	8338317		5.801	13198326
	7.306	3574338		5.806	8135624		5.806	12166223
	7.31	3580431		5.811	7629141		5.811	10295160
	7.315	3538887		5.816	7135301		5.816	9130022
	7.32	3529339		5.821	7000990		5.821	8788857
	7.325	3601476		5.825	7260108		5.825	8842737
	7.33	3661690		5.83	7514334		5.83	8654685
	7.335	3703766		5.835	7325331		5.835	8061094
	7.339	3715542		5.84	6551578		5.84	7151990
	7.344	3791828		5.845	5529287		5.845	6262709
	7.349	3972176		5.85	4655127		5.85	5547599
	7.354	4189847		5.854	4275027		5.855	5254473
	7.359	4354817		5.859	4468902		5.859	5487088
	7.364	4334303		5.864	5123874		5.864	6285836
	7.368	4189864		5.869	5876738		5.869	7361758
	7.373	4063771		5.874	6545670		5.874	8426839
	7.378	4017556		5.879	7045885		5.879	9347197
	7.383	4012954		5.883	7296365		5.884	10260782
	7.388	4062212		5.888	7245698		5.888	11521988
	7.393	4141377		5.893	7103044		5.893	13530950
	7.397	4199778		5.898	7490941		5.898	16037218
	7.402	4319274		5.903	8893347		5.903	17956056
	7.407	4547951		5.908	10549359		5.908	17921860
	7.412	4684494		5.912	11271468		5.913	15473228
	7.417	4771245		5.917	10595208		5.917	12080546
	7.422	4728373		5.922	9287330		5.922	9470239
	7.426	4565411		5.927	8042900		5.927	8319454
	7.431	4338421		5.932	7178461		5.932	8184688
	7.436	4062825		5.937	6732290		5.937	8403250
	7.441	3874949		5.941	6640915		5.942	8426916
	7.446	3683722		5.946	6559690		5.946	8086361
	7.451	3600162		5.951	6188538		5.951	7359802
	7.455	3531600		5.956	5577578		5.956	6638949
	7.46	3514731		5.961	4983589		5.961	6198126
	7.465	3512765		5.966	4662873		5.966	6054093
	7.47	3459900		5.97	4555014		5.971	6134335
	7.475	3401011		5.975	4562306		5.975	6475429
	7.48	3280689		5.98	4772078		5.98	6950626
	7.484	3132473		5.985	5180931		5.985	7352116
	7.489	3021220		5.99	5555426		5.99	7469954
	7.494	2948140		5.995	5621931		5.995	7362044
	7.499	2928625		5.999	5318522		6	7066608
	7.504	2865497		6.004	4928853		6.004	6829766
	7.509	2857206		6.009	4614434		6.009	6631502
	7.513	2854375		6.014	4403682		6.014	6544990
	7.518	2809711		6.019	4320990		6.019	6702609
	7.523	2709514		6.024	4376827		6.024	7138203
	7.528	2622053		6.028	4687544		6.029	7747861
	7.533	2533565		6.033	5103823		6.033	8438789
	7.538	2494969		6.038	5477889		6.038	9046510
	7.542	2511759		6.043	5694469		6.043	9444194
	7.547	2578192		6.048	5893467		6.048	9640120
	7.552	2624795		6.053	6145958		6.053	9654452
	7.557	2653289		6.057	6384199		6.058	9481629
	7.562	2632100		6.062	6422133		6.062	8958570
	7.567	2592161		6.067	6289642		6.067	8515556
	7.571	2489324		6.072	6134117		6.072	8161946
	7.576	2400896		6.077	6022113		6.077	8015610
	7.581	2360844		6.082	5904576		6.082	7939548
	7.586	2292735		6.086	5792622		6.087	7858098
	7.591	2265300		6.091	5720071		6.091	7724181
	7.596	2248870		6.096	5687672		6.096	7662036
	7.6	2236024		6.101	5634825		6.101	7696592
	7.605	2254100		6.106	5634287		6.106	7929362
	7.61	2264606		6.111	5741941		6.111	8163042
	7.615	2329986		6.115	6006479		6.116	8538657
	7.62	2454505		6.12	6374975		6.12	8891578
	7.625	2606780		6.125	6614045		6.125	9539746
	7.629	2734694		6.13	6514134		6.13	11175296
	7.634	2801604		6.135	6072969		6.135	14505033
	7.639	2813581		6.14	5546623		6.14	18935472
	7.644	2704089		6.144	5160922		6.145	22043148
	7.649	2574592		6.149	4854001		6.149	21665972
	7.654	2472483		6.154	4715458		6.154	18119062
	7.658	2433889		6.159	4675342		6.159	13725658
	7.663	2399386		6.164	4735989		6.164	10514740
	7.668	2374973		6.169	4805962		6.169	8930087
	7.673	2377455		6.173	4807070		6.174	8670818
	7.678	2420174		6.178	4976730		6.178	9448213
	7.683	2478872		6.183	5382036		6.183	10409079
	7.687	2540763		6.188	5905680		6.188	10489466
	7.692	2554858		6.193	6143281		6.193	9456628
	7.697	2591483		6.198	5914514		6.198	7948809
	7.702	2685498		6.202	5488888		6.203	6693132
	7.707	2832136		6.207	5063191		6.207	5772765
	7.712	2931680		6.212	4780121		6.212	5209570
	7.716	2981147		6.217	4547997		6.217	4962958
	7.721	2868592		6.222	4327043		6.222	4861517
	7.726	2669312		6.227	4213902		6.227	5043571
	7.731	2443164		6.232	4251081		6.232	5519176
	7.736	2318721		6.236	4436364		6.236	6143926
	7.741	2235863		6.241	4651509		6.241	6446471
	7.745	2171121		6.246	4756470		6.246	6230009
	7.75	2123604		6.251	4579315		6.251	5678850
	7.755	2058031		6.256	4301695		6.256	5144992
	7.76	1998422		6.261	4040701		6.261	4760930
	7.765	1965698		6.265	3928708		6.265	4544998
	7.77	1956414		6.27	4304322		6.27	4399757
	7.774	1976801		6.275	5186160		6.275	4348573
	7.779	2008293		6.28	6594323		6.28	4247729
	7.784	2033882		6.285	7804256		6.285	4159949
	7.789	2080716		6.29	8123075		6.29	4107100
	7.794	2073810		6.294	7404835		6.294	4171873
	7.799	2056536		6.299	6147577		6.299	4223883
	7.803	2053915		6.304	5004218		6.304	4302573
	7.808	2048768		6.309	4324207		6.309	4411117
	7.813	2048872		6.314	4039693		6.314	4370998
	7.818	2051599		6.319	3833805		6.319	4256073
	7.823	2039597		6.323	3630085		6.323	4107525
	7.828	2020627		6.328	3384033		6.328	3941281
	7.832	2015555		6.333	3105626		6.333	3844251
	7.837	2030191		6.338	2923995		6.338	3825566
	7.842	2064745		6.343	2803522		6.343	3814771
	7.847	2087204		6.348	2779546		6.348	3795874
	7.852	2084534		6.352	2818277		6.352	3858789
	7.857	2041327		6.357	2874148		6.357	3919305
	7.862	2006478		6.362	2898460		6.362	3973884
	7.866	2012629		6.367	2957323		6.367	3992784
	7.871	2041529		6.372	3002326		6.372	4043222
	7.876	2091303		6.377	3047118		6.377	4039782
	7.881	2139031		6.381	3159880		6.381	4001631
	7.886	2145766		6.386	3315491		6.386	3955251
	7.891	2145961		6.391	3590479		6.391	4034141
	7.895	2130711		6.396	4086315		6.396	4255707
	7.9	2112917		6.401	4792658		6.401	4581126
	7.905	2117539		6.406	5501952		6.406	4776449
	7.91	2111994		6.41	5863477		6.411	4786519
	7.915	2106710		6.415	5736532		6.415	4728613
	7.92	2075620		6.42	5247148		6.42	4720139
	7.924	2050656		6.425	4679550		6.425	4629046
	7.929	2044681		6.43	4263197		6.43	4576379
	7.934	2118342		6.435	3931934		6.435	4562866
	7.939	2214074		6.439	3698939		6.44	4784066
	7.944	2292517		6.444	3563755		6.444	5089876
	7.949	2347156		6.449	3546262		6.449	5238824
	7.953	2344102		6.454	3647868		6.454	5171600
	7.958	2303617		6.459	3715070		6.459	4952680
	7.963	2273600		6.464	3732442		6.464	4751666
	7.968	2302347		6.468	3698002		6.469	4569352
	7.973	2408374		6.473	3676006		6.473	4451372
	7.978	2572639		6.478	3633079		6.478	4327087
	7.982	2715148		6.483	3570795		6.483	4189668
	7.987	2838025		6.488	3481424		6.488	4180018
	7.992	2852342		6.493	3430551		6.493	4306486
	7.997	2827051		6.497	3498134		6.498	4463559
	8.002	2728037		6.502	3634003		6.502	4613472
	8.007	2664773		6.507	3806883		6.507	4751164
	8.011	2640544		6.512	3964454		6.512	4774220
	8.016	2589158		6.517	4012989		6.517	4749368
	8.021	2537504		6.522	3928045		6.522	4624991
	8.026	2503955		6.526	3751054		6.527	4450624
	8.031	2489388		6.531	3462374		6.531	4167490
	8.036	2485101		6.536	3115346		6.536	3899439
	8.04	2515784		6.541	2822484		6.541	3752212
	8.045	2604810		6.546	2671861		6.546	3712830
	8.05	2684953		6.551	2628332		6.551	3779366
	8.055	2750785		6.555	2630248		6.556	3790565
	8.06	2806543		6.56	2642318		6.56	3779444
	8.065	2842042		6.565	2684306		6.565	3842642
	8.069	2811116		6.57	2754360		6.57	3992723
	8.074	2768534		6.575	2858248		6.575	4136522
	8.079	2836451		6.58	2964906		6.58	4242888
	8.084	2994715		6.584	3088650		6.585	4317167
	8.089	3217323		6.589	3169425		6.589	4321771
	8.094	3334527		6.594	3137380		6.594	4432474
	8.098	3331408		6.599	3116417		6.599	4682161
	8.103	3188981		6.604	3125170		6.604	5129985
	8.108	2971984		6.609	3245321		6.609	5945599
	8.113	2744772		6.613	3473983		6.614	7164640
	8.118	2566365		6.618	3796822		6.618	8672341
	8.123	2438433		6.623	4184596		6.623	9834648
	8.127	2361836		6.628	4442673		6.628	10152274
	8.132	2292280		6.633	4492452		6.633	9382548
	8.137	2293065		6.638	4362793		6.638	7775936
	8.142	2325844		6.642	4160455		6.643	6030134
	8.147	2361482		6.647	3942070		6.647	4706700
	8.152	2395426		6.652	3666394		6.652	3993122
	8.156	2335583		6.657	3485198		6.657	3723707
	8.161	2240902		6.662	3414300		6.662	3667320
	8.166	2152969		6.667	3468489		6.667	3765177
	8.171	2129902		6.671	3580963		6.672	3872176
	8.176	2104464		6.676	3611237		6.676	3965712
	8.181	2082016		6.681	3582548		6.681	4080573
	8.185	2070770		6.686	3599662		6.686	4236283
	8.19	2059410		6.691	3709541		6.691	4322500
	8.195	2073425		6.696	3865732		6.696	4355523
	8.2	2112353		6.7	3923211		6.701	4304232
	8.205	2145035		6.705	3894905		6.705	4352759
	8.21	2199971		6.71	3795796		6.71	4533075
	8.214	2214738		6.715	3787999		6.715	4811723
	8.219	2238699		6.72	3848687		6.72	5187200
	8.224	2290150		6.725	3983979		6.725	5632004
	8.229	2345268		6.729	4200956		6.73	5995445
	8.234	2427472		6.734	4404240		6.734	5938333
	8.239	2516662		6.739	4364998		6.739	5541338
	8.243	2586808		6.744	4153280		6.744	5121842
	8.248	2646326		6.749	3835626		6.749	4880514
	8.253	2701712		6.754	3632272		6.754	4950407
	8.258	2757413		6.758	3543879		6.759	5334545
	8.263	2809578		6.763	3623816		6.763	6219971
	8.268	2835441		6.768	3924467		6.768	7421591
	8.272	2911707		6.773	4557988		6.773	8600843
	8.277	2922253		6.778	5725197		6.778	9856909
	8.282	2904925		6.783	7989966		6.783	11723683
	8.287	2871425		6.788	11608489		6.788	13756623
	8.292	2831952		6.792	15350836		6.792	14702841
	8.297	2821543		6.797	17154840		6.797	13923347
	8.301	2842939		6.802	15841548		6.802	11874458
	8.306	2882064		6.807	12477975		6.807	9550928
	8.311	2857795		6.812	9002391		6.812	8001231
	8.316	2816142		6.817	6673675		6.817	7215024
	8.321	2819366		6.821	5582050		6.821	6930819
	8.326	2845300		6.826	5108799		6.826	6974337
	8.33	2892362		6.831	4929599		6.831	7067737
	8.335	2963096		6.836	4922974		6.836	7225934
	8.34	2979256		6.841	5039472		6.841	7521835
	8.345	2921989		6.846	5198219		6.846	7679759
	8.35	2796824		6.85	5339197		6.85	7802242
	8.355	2658193		6.855	5469733		6.855	7953058
	8.359	2582532		6.86	5467223		6.86	7983194
	8.364	2562384		6.865	5478395		6.865	7983540
	8.369	2544426		6.87	5523425		6.87	8012077
	8.374	2527897		6.875	5640761		6.875	8043010
	8.379	2584135		6.879	5773256		6.879	8126757
	8.384	2629644		6.884	5976555		6.884	8184118
	8.388	2649390		6.889	6175967		6.889	8437467
	8.393	2634929		6.894	6487435		6.894	8943888
	8.398	2581593		6.899	6837487		6.899	9300296
	8.403	2527001		6.904	7099994		6.904	9455761
	8.408	2430086		6.908	7287265		6.909	9514302
	8.413	2317359		6.913	7244550		6.913	9445001
	8.417	2259508		6.918	6975790		6.918	9218483
	8.422	2240254		6.923	6553257		6.923	8812342
	8.427	2239930		6.928	6147970		6.928	8350004
	8.432	2284005		6.933	5849463		6.933	8303013
	8.437	2359619		6.937	5808599		6.938	8699913
	8.442	2428187		6.942	5974495		6.942	9642510
	8.446	2501431		6.947	6316757		6.947	10543232
	8.451	2571597		6.952	6649412		6.952	11201085
	8.456	2638062		6.957	6961239		6.957	11521495
	8.461	2686824		6.962	7037788		6.962	11262697
	8.466	2755986		6.966	7016812		6.967	10622253
	8.471	2861176		6.971	6863650		6.971	9638547
	8.476	2966511		6.976	6596025		6.976	9033221
	8.48	3018711		6.981	6584272		6.981	8644369
	8.485	3038623		6.986	6868197		6.986	8395970
	8.49	3033322		6.991	7337441		6.991	8260540
	8.495	3003919		6.995	7656070		6.996	8143581
	8.5	2997762		7	7753336		7	7685910
	8.505	3049117		7.005	7379320		7.005	6853801
	8.509	3145244		7.01	6695362		7.01	6175611
	8.514	3260231		7.015	6025507		7.015	5646950
	8.519	3363213		7.02	5405212		7.02	5339220
	8.524	3486436		7.024	5003133		7.025	5276011
	8.529	3627206		7.029	4872134		7.029	5363047
	8.534	3827195		7.034	4942016		7.034	5472382
	8.538	4017975		7.039	5136602		7.039	5623953
	8.543	4160981		7.044	5369393		7.044	5645642
	8.548	4247448		7.049	5521644		7.049	5682590
	8.553	4269143		7.053	5543398		7.054	5686136
	8.558	4263459		7.058	5420125		7.058	5613903
	8.563	4149560		7.063	5341510		7.063	5523124
	8.567	3873658		7.068	5246799		7.068	5449642
	8.572	3548644		7.073	5197667		7.073	5398731
	8.577	3247012		7.078	5144384		7.078	5270554
	8.582	2989422		7.082	5096655		7.083	5239259
	8.587	2824474		7.087	5100712		7.087	5392686
	8.592	2781233		7.092	5214142		7.092	5609979
	8.596	2779780		7.097	5533013		7.097	5913185
	8.601	2852634		7.102	5832389		7.102	6140879
	8.606	2958551		7.107	6068956		7.107	6299860
	8.611	3041387		7.111	6143214		7.112	6333519
	8.616	3102902		7.116	6142839		7.116	6328634
	8.621	3081537		7.121	6015610		7.121	6255836
	8.625	2999039		7.126	5868394		7.126	6177718
	8.63	2790965		7.131	5646538		7.131	6010393
	8.635	2593271		7.136	5462812		7.136	5789152
	8.64	2429693		7.14	5312879		7.141	5726065
	8.645	2340290		7.145	5325356		7.145	5977467
	8.65	2330996		7.15	5553422		7.15	6406598
	8.654	2369100		7.155	5864326		7.155	6847746
	8.659	2456601		7.16	6054716		7.16	7058204
	8.664	2501159		7.165	5938164		7.165	6970757
	8.669	2464066		7.169	5600358		7.17	6597462
	8.674	2416751		7.174	5085514		7.174	6132143
	8.679	2355774		7.179	4590844		7.179	5698323
	8.683	2311504		7.184	4260169		7.184	5472312
	8.688	2286598		7.189	4099138		7.189	5363314
	8.693	2266277		7.194	4112165		7.194	5408744
	8.698	2225152		7.198	4209064		7.199	5513630
	8.703	2176603		7.203	4328103		7.203	5630485
	8.708	2160976		7.208	4393464		7.208	5646571
	8.712	2141160		7.213	4384908		7.213	5627699
	8.717	2107998		7.218	4368119		7.218	5628596
	8.722	2100235		7.223	4395125		7.223	5668922
	8.727	2100126		7.227	4426067		7.228	5741245
	8.732	2111762		7.232	4435902		7.232	5687594
	8.737	2183164		7.237	4440829		7.237	5594590
	8.741	2273036		7.242	4445075		7.242	5591148
	8.746	2343958		7.247	4446603		7.247	5660590
	8.751	2416220		7.252	4432659		7.252	5725621
	8.756	2453818		7.256	4399432		7.257	5735076
	8.761	2479308		7.261	4308117		7.261	5692198
	8.766	2469599		7.266	4176360		7.266	5553845
	8.77	2440595		7.271	4002550		7.271	5382394
	8.775	2424920		7.276	3884302		7.276	5222260
	8.78	2434832		7.281	3773154		7.281	5138136
	8.785	2492848		7.285	3696680		7.286	5152137
	8.79	2570206		7.29	3681316		7.29	5174230
	8.795	2672518		7.295	3786545		7.295	5248065
	8.799	2777788		7.3	3917324		7.3	5330224
	8.804	2889140		7.305	3985442		7.305	5363575
	8.809	2995330		7.31	3950098		7.31	5297734
	8.814	3072085		7.315	3828660		7.315	5154552
	8.819	3099771		7.319	3715100		7.319	5047132
	8.824	3116869		7.324	3705900		7.324	5118379
	8.828	3155555		7.329	3788135		7.329	5293335
	8.833	3180737		7.334	3880371		7.334	5385074
	8.838	3194807		7.339	3967131		7.339	5374762
	8.843	3171537		7.344	4048279		7.344	5436127
	8.848	3166883		7.348	4183409		7.348	5675468
	8.853	3127510		7.353	4418086		7.353	5802841
	8.857	3027054		7.358	4643263		7.358	5787869
	8.862	2944355		7.363	4710709		7.363	5766282
	8.867	2825426		7.368	4600620		7.368	5746626
	8.872	2682115		7.373	4444216		7.373	5662729
	8.877	2561904		7.377	4338856		7.377	5636385
	8.882	2485271		7.382	4308837		7.382	5562179
	8.886	2451848		7.387	4364573		7.387	5519986
	8.891	2431647		7.392	4436319		7.392	5770181
	8.896	2394967		7.397	4546958		7.397	6265675
	8.901	2389616		7.402	4682748		7.402	6988646
	8.906	2404461		7.406	4850043		7.407	7829482
	8.911	2397788		7.411	5101487		7.411	8264512
	8.915	2337335		7.416	5301557		7.416	8103371
	8.92	2266585		7.421	5264131		7.421	7567439
	8.925	2178561		7.426	4975922		7.426	6886706
	8.93	2101632		7.431	4636607		7.431	6190752
	8.935	2008402		7.435	4281573		7.436	5631190
	8.94	1967324		7.44	3999885		7.44	5251904
	8.944	1923012		7.445	3805102		7.445	4995344
	8.949	1890900		7.45	3655094		7.45	4856191
	8.954	1903038		7.455	3567556		7.455	4699653
	8.959	1932789		7.46	3542293		7.46	4525341
	8.964	1968451		7.464	3586540		7.465	4542279
	8.969	2002051		7.469	3672903		7.469	4734441
	8.973	1990939		7.474	3706789		7.474	4947410
	8.978	1944404		7.479	3622649		7.479	5008534
	8.983	1865496		7.484	3476917		7.484	4988460
	8.988	1820417		7.489	3273781		7.489	4695328
	8.993	1756698		7.493	3099590		7.494	4335187
	8.998	1722060		7.498	2984182		7.498	4120491
	9.002	1725797		7.503	2911303		7.503	4053567
	9.007	1739832		7.508	2851660		7.508	4034099
	9.012	1752227		7.513	2886187		7.513	4032804
	9.017	1764830		7.518	2937114		7.518	4096402
	9.022	1765481		7.522	2968577		7.523	4290825
	9.027	1765372		7.527	2973632		7.527	4825994
	9.031	1763319		7.532	3049091		7.532	5902602
	9.036	1751701		7.537	3237796		7.537	7576078
	9.041	1745739		7.542	3536018		7.542	9489541
	9.046	1778768		7.547	3930021		7.547	10693715
	9.051	1825578		7.551	4181586		7.552	10757205
	9.056	1870984		7.556	4148482		7.556	9578715
	9.061	1888995		7.561	3926997		7.561	7905696
	9.065	1907286		7.566	3576350		7.566	6236396
	9.07	1890150		7.571	3250054		7.571	4873058
	9.075	1871683		7.576	3070369		7.576	3919723
	9.08	1869751		7.58	2983252		7.581	3340823
	9.085	1898733		7.585	2923260		7.585	3123851
	9.09	1936522		7.59	2906336		7.59	3085809
	9.094	1985043		7.595	2857429		7.595	3045849
	9.099	1991515		7.6	2796063		7.6	3034388
	9.104	1976569		7.605	2723084		7.605	2975607
	9.109	1975316		7.609	2675686		7.61	2964754
	9.114	1937815		7.614	2693940		7.614	3055697
	9.119	1932243		7.619	2807513		7.619	3203137
	9.123	1900511		7.624	2998220		7.624	3464293
	9.128	1886543		7.629	3304928		7.629	3692572
	9.133	1876036		7.634	3555086		7.634	3854201
	9.138	1887526		7.638	3686026		7.639	3879943
	9.143	1854102		7.643	3702777		7.643	3824365
	9.148	1828257		7.648	3595152		7.648	3741604
	9.152	1781950		7.653	3398864		7.653	3656885
	9.157	1759444		7.658	3213143		7.658	3579981
	9.162	1737685		7.663	3088838		7.663	3564607
	9.167	1754311		7.667	3013983		7.668	3598981
	9.172	1756441		7.672	2982174		7.672	3710405
	9.177	1777340		7.677	3014940		7.677	3871270
	9.181	1823052		7.682	3157615		7.682	4098393
	9.186	1852893		7.687	3350970		7.687	4442200
	9.191	1857422		7.692	3539438		7.692	4966828
	9.196	1844730		7.696	3804642		7.697	5941515
	9.201	1810186		7.701	4012945		7.701	7294419
	9.206	1764466		7.706	4144449		7.706	8629029
	9.21	1754388		7.711	4276822		7.711	9397603
	9.215	1755827		7.716	4257057		7.716	9218907
	9.22	1743397		7.721	4069308		7.721	8146838
	9.225	1703391		7.725	3747471		7.726	6823633
	9.23	1656337		7.73	3441389		7.73	5679869
	9.235	1659936		7.735	3190642		7.735	5115418
	9.239	1661457		7.74	3098612		7.74	4819917
	9.244	1674419		7.745	3098876		7.745	4653005
	9.249	1665259		7.75	3053326		7.75	4574548
	9.254	1637328		7.754	3006452		7.755	4473435
	9.259	1629354		7.759	2955529		7.759	4345063
	9.264	1650942		7.764	2899980		7.764	4261631
	9.268	1679035		7.769	2892364		7.769	4241795
	9.273	1704579		7.774	2889660		7.774	4347828
	9.278	1713252		7.779	2948667		7.779	4500812
	9.283	1715802		7.783	3037352		7.784	4742828
	9.288	1701631		7.788	3103822		7.788	4858655
	9.293	1650879		7.793	3189997		7.793	4946244
	9.297	1629945		7.798	3306493		7.798	5031565
	9.302	1617816		7.803	3420047		7.803	5190608
	9.307	1614845		7.808	3452333		7.808	5366619
	9.312	1640204		7.813	3460256		7.813	5420206
	9.317	1692855		7.817	3445115		7.817	5433639
	9.322	1702354		7.822	3428175		7.822	5326093
	9.326	1702065		7.827	3377236		7.827	5284720
	9.331	1706337		7.832	3344105		7.832	5290611
	9.336	1731967		7.837	3379419		7.837	5429785
	9.341	1740658		7.842	3445913		7.842	5461929
	9.346	1777092		7.846	3486273		7.846	5476453
	9.351	1828926		7.851	3467035		7.851	5514843
	9.355	1846458		7.856	3466768		7.856	5488708
	9.36	1845862		7.861	3527917		7.861	5730540
	9.365	1829860		7.866	3743408		7.866	6598729
	9.37	1817159		7.871	4245996		7.871	8025131
	9.375	1817169		7.875	5009859		7.876	9510034
	9.38	1827252		7.88	5853441		7.88	10412643
	9.384	1815926		7.885	6412285		7.885	10122595
	9.389	1824543		7.89	6376791		7.89	8925969
	9.394	1848332		7.895	5804211		7.895	7539773
	9.399	1849661		7.9	5037125		7.9	6486442
	9.404	1822534		7.904	4367155		7.905	5774384
	9.409	1799644		7.909	3956716		7.909	5360564
	9.413	1769346		7.914	3682294		7.914	5056886
	9.418	1751229		7.919	3495097		7.919	4763550
	9.423	1773978		7.924	3351104		7.924	4583303
	9.428	1790456		7.929	3286144		7.929	4659955
	9.433	1807151		7.933	3260387		7.934	4880917
	9.438	1810081		7.938	3334962		7.938	5182094
	9.442	1850412		7.943	3488124		7.943	5771556
	9.447	1887729		7.948	3813394		7.948	6763913
	9.452	1904678		7.953	4437281		7.953	8239640
	9.457	1949799		7.958	5648929		7.958	9836583
	9.462	2003128		7.962	7583306		7.963	11446270
	9.467	1976066		7.967	9934851		7.967	12305008
	9.471	1911636		7.972	12136731		7.972	12269810
	9.476	1882984		7.977	13530543		7.977	11558443
	9.481	1901399		7.982	13690758		7.982	10428191
	9.486	1892857		7.987	12629783		7.987	9166626
	9.491	1876228		7.991	10818432		7.992	8061072
	9.496	1872428		7.996	8896975		7.996	7101297
	9.5	1886298		8.001	7291786		8.001	6324479
	9.505	1886817		8.006	6201406		8.006	5883320
	9.51	1896041		8.011	5515932		8.011	5910498
	9.515	1930744		8.016	5404558		8.016	6553317
	9.52	2015829		8.02	5924772		8.021	7725968
	9.525	2108020		8.025	7363878		8.025	9482810
	9.529	2272380		8.03	9650846		8.03	11362005
	9.534	2481434		8.035	12188708		8.035	12462336
	9.539	2730702		8.04	13765562		8.04	12315726
	9.544	3005921		8.045	13438091		8.045	11116783
	9.549	3151231		8.049	11573300		8.05	9552800
	9.554	3177054		8.054	9299814		8.054	7774427
	9.558	3021465		8.059	7530599		8.059	6430116
	9.563	2789073		8.064	6438749		8.064	5690156
	9.568	2543152		8.069	6005977		8.069	5663159
	9.573	2372064		8.074	6178468		8.074	6198224
	9.578	2268390		8.078	7056455		8.079	7346437
	9.583	2209117		8.083	8541683		8.083	8668522
	9.587	2202080		8.088	10097258		8.088	9625748
	9.592	2206657		8.093	10940406		8.093	9937101
	9.597	2215451		8.098	10687237		8.098	9659559
	9.602	2162132		8.103	9526822		8.103	8785235
	9.607	2124594		8.107	8087037		8.108	7622882
	9.612	2076291		8.112	6842484		8.112	6642342
	9.616	2017434		8.117	5945982		8.117	6139782
	9.621	1975110		8.122	5436773		8.122	6028585
	9.626	1958253		8.127	5337503		8.127	6187819
	9.631	1954142		8.132	5610649		8.132	6615165
	9.636	1934654		8.136	6264987		8.137	7091559
	9.641	1936235		8.141	7017747		8.141	7383059
	9.646	1946120		8.146	7498068		8.146	7382927
	9.65	1954582		8.151	7437704		8.151	7017050
	9.655	1988084		8.156	6830687		8.156	6418006
	9.66	1983500		8.161	5972275		8.161	5734648
	9.665	1969243		8.165	5139612		8.166	5244979
	9.67	1979465		8.17	4591013		8.17	4986162
	9.675	1955479		8.175	4241472		8.175	4908109
	9.679	1958986		8.18	4037049		8.18	4791582
	9.684	1952630		8.185	3858556		8.185	4689617
	9.689	1944848		8.19	3731161		8.19	4550525
	9.694	1966036		8.194	3674648		8.195	4461884
	9.699	1994375		8.199	3647118		8.199	4464774
	9.704	2040439		8.204	3629974		8.204	4492687
	9.708	2113722		8.209	3637924		8.209	4476372
	9.713	2119271		8.214	3631032		8.214	4498095
	9.718	2137530		8.219	3634852		8.219	4597282
	9.723	2082960		8.223	3637720		8.224	4646853
	9.728	2056409		8.228	3657060		8.228	4619122
	9.733	2002427		8.233	3683577		8.233	4731182
	9.737	1952182		8.238	3754162		8.238	4901452
	9.742	1977203		8.243	3840658		8.243	5047185
	9.747	2013700		8.248	3911148		8.248	5032407
	9.752	2065614		8.252	3961962		8.253	4996978
	9.757	2091645		8.257	4018966		8.257	4947285
	9.762	2111304		8.262	4076524		8.262	4994291
	9.766	2111272		8.267	4099917		8.267	5076590
	9.771	2157015		8.272	4187183		8.272	5170220
	9.776	2198960		8.277	4221043		8.277	5205006
	9.781	2217556		8.281	4212767		8.282	5179398
	9.786	2322238		8.286	4149811		8.286	5024752
	9.791	2508394		8.291	4082826		8.291	4727367
	9.795	2614281		8.296	3996030		8.296	4359604
	9.8	2643682		8.301	3977691		8.301	4141052
	9.805	2710625		8.306	3982805		8.306	4077309
	9.81	2743851		8.311	3978589		8.311	4093308
	9.815	2739820		8.315	3949199		8.315	4108466
	9.82	2663833		8.32	3956306		8.32	4136610
	9.824	2597441		8.325	3914162		8.325	4160140
	9.829	2495252		8.33	3941458		8.33	4156174
	9.834	2455870		8.335	3995465		8.335	4211774
	9.839	2453727		8.34	4031370		8.34	4274035
	9.844	2516319		8.344	4034949		8.345	4247777
	9.849	2508695		8.349	3977193		8.349	4146271
	9.853	2392479		8.354	3901693		8.354	4067762
	9.858	2278454		8.359	3806668		8.359	3976354
	9.863	2258445		8.364	3639044		8.364	3881889
	9.868	2307820		8.369	3521240		8.369	3826858
	9.873	2354400		8.373	3476402		8.374	3780684
	9.878	2354865		8.378	3522510		8.378	3791100
	9.882	2374581		8.383	3635517		8.383	3898038
	9.887	2388005		8.388	3688079		8.388	3978017
	9.892	2398199		8.393	3692646		8.393	3998095
	9.897	2401311		8.398	3669868		8.398	3963564
	9.902	2375987		8.402	3590782		8.403	3869365
	9.907	2347123		8.407	3509293		8.407	3762083
	9.911	2263516		8.412	3430563		8.412	3655714
	9.916	2213524		8.417	3351567		8.417	3595886
	9.921	2173970		8.422	3325998		8.422	3585610
	9.926	2192675		8.427	3326193		8.427	3640270
	9.931	2284786		8.431	3373994		8.432	3683352
	9.936	2366691		8.436	3440127		8.436	3742610
	9.94	2417461		8.441	3502947		8.441	3795611
	9.945	2376622		8.446	3575510		8.446	3877967
	9.95	2316245		8.451	3650655		8.451	3934728
	9.955	2276821		8.456	3663757		8.456	3972924
	9.96	2324761		8.46	3738856		8.461	4036467
	9.965	2479273		8.465	3821158		8.465	4116042
	9.969	2646521		8.47	3942356		8.47	4188864
	9.974	2753965		8.475	4056213		8.475	4321600
	9.979	2797134		8.48	4121593		8.48	4385684
	9.984	2801997		8.485	4209489		8.485	4455916
	9.989	2779641		8.489	4212143		8.49	4496314
	9.994	2736092		8.494	4218598		8.494	4552620
	9.998	2723066		8.499	4236560		8.499	4627260
	10.003	2734648		8.504	4310742		8.504	4762301
	10.008	2742226		8.509	4393739		8.509	4879767
	10.013	2788453		8.514	4475706		8.514	4983304
	10.018	2834697		8.518	4556950		8.519	5203912
	10.023	2872155		8.523	4694489		8.523	5665372
	10.027	2894279		8.528	4915383		8.528	6526005
	10.032	2916025		8.533	5280657		8.533	7940781
	10.037	2968163		8.538	5736202		8.538	9814655
	10.042	2962507		8.543	6333548		8.543	11953196
	10.047	2972555		8.547	6811184		8.548	13642654
	10.052	2964519		8.552	7095112		8.552	14314439
	10.056	2930213		8.557	7105230		8.557	13818483
	10.061	2920780		8.562	6851577		8.562	12112070
	10.066	2931622		8.567	6312890		8.567	9781517
	10.071	2929293		8.572	5619458		8.572	7801461
	10.076	2904404		8.576	4971541		8.577	6184109
	10.081	2883554		8.581	4465927		8.581	5125137
	10.085	2838833		8.586	4166455		8.586	4605099
	10.09	2868502		8.591	4048970		8.591	4441703
	10.095	2907743		8.596	4010970		8.596	4407449
	10.1	2991130		8.601	4112657		8.601	4439958
	10.105	3116935		8.605	4192559		8.606	4519833
	10.11	3246950		8.61	4299629		8.61	4632305
	10.114	3335765		8.615	4435953		8.615	4734936
	10.119	3365097		8.62	4513624		8.62	4748846
	10.124	3314795		8.625	4438864		8.625	4628369
	10.129	3228967		8.63	4257564		8.63	4448409
	10.134	3104590		8.634	4055299		8.635	4239027
	10.139	2942063		8.639	3892360		8.639	4101778
	10.143	2753774		8.644	3781784		8.644	4112906
	10.148	2626343		8.649	3724838		8.649	4192661
	10.153	2543158		8.654	3733753		8.654	4325745
	10.158	2495134		8.659	3831352		8.659	4481319
	10.163	2494625		8.663	3927694		8.664	4635027
	10.168	2542422		8.668	4015393		8.668	4712484
	10.172	2600027		8.673	4044207		8.673	4779732
	10.177	2648370		8.678	4050982		8.678	4905796
	10.182	2707050		8.683	4031809		8.683	4954168
	10.187	2784162		8.688	3981904		8.688	4955872
	10.192	2832711		8.692	3953813		8.693	4928404
	10.197	2847738		8.697	3915989		8.697	4879431
	10.201	2906485		8.702	3914923		8.702	4829792
	10.206	2918303		8.707	3907484		8.707	4793872
	10.211	2940514		8.712	3890998		8.712	4769060
	10.216	2920795		8.717	3867729		8.717	4756773
	10.221	2892804		8.721	3887228		8.722	4795411
	10.226	2820952		8.726	3915780		8.726	4814258
	10.231	2792002		8.731	3938445		8.731	4893130
	10.235	2797081		8.736	3948111		8.736	4975731
	10.24	2821497		8.741	4060157		8.741	5132568
	10.245	2837555		8.746	4146291		8.746	5313896
	10.25	2833493		8.75	4226221		8.751	5496951
	10.255	2800734		8.755	4310786		8.755	5646960
	10.26	2779679		8.76	4411754		8.76	5745228
	10.264	2773224		8.765	4484090		8.765	5848947
	10.269	2721307		8.77	4556996		8.77	5951679
	10.274	2661013		8.775	4605582		8.775	6034474
	10.279	2649245		8.779	4653849		8.78	6147064
	10.284	2736567		8.784	4705674		8.784	6186966
	10.289	2921335		8.789	4756877		8.789	6411104
	10.293	3057638		8.794	4827756		8.794	6875658
	10.298	3078776		8.799	4975163		8.799	7586470
	10.303	3071278		8.804	5156305		8.804	8276107
	10.308	3036962		8.809	5339397		8.809	8610791
	10.313	2948245		8.813	5420181		8.813	8484879
	10.318	2858924		8.818	5353446		8.818	8089810
	10.322	2789432		8.823	5188235		8.823	7577867
	10.327	2684248		8.828	5122572		8.828	7150641
	10.332	2590388		8.833	5088158		8.833	6896536
	10.337	2537538		8.838	5010195		8.838	6821584
	10.342	2481341		8.842	4968666		8.843	6736075
	10.347	2506498		8.847	4895428		8.847	6651781
	10.351	2599110		8.852	4824031		8.852	6549609
	10.356	2702681		8.857	4793133		8.857	6470485
	10.361	2673110		8.862	4774235		8.862	6338711
	10.366	2551003		8.867	4674083		8.867	6251808
	10.371	2446706		8.871	4540337		8.872	6154956
	10.376	2448935		8.876	4397168		8.876	6114204
	10.38	2476187		8.881	4292580		8.881	6143929
	10.385	2468821		8.886	4242019		8.886	6186295
	10.39	2484952		8.891	4232266		8.891	6208531
	10.395	2507849		8.896	4236874		8.896	6287988
	10.4	2601543		8.9	4278900		8.901	6318268
	10.405	2658747		8.905	4349524		8.905	6303080
	10.409	2758909		8.91	4357722		8.91	6190303
	10.414	2876163		8.915	4354791		8.915	6085937
	10.419	2963750		8.92	4377499		8.92	6009330
	10.424	2990374		8.925	4426745		8.925	5926012
	10.429	2942735		8.929	4532848		8.93	5921964
	10.434	2814194		8.934	4564545		8.934	5880941
	10.438	2652508		8.939	4451096		8.939	5774669
	10.443	2515984		8.944	4300386		8.944	5676773
	10.448	2457477		8.949	4122716		8.949	5581422
	10.453	2416844		8.954	3990132		8.954	5605516
	10.458	2405102		8.958	3952363		8.959	5664099
	10.463	2410509		8.963	3968574		8.963	5699803
	10.467	2429821		8.968	3957112		8.968	5695960
	10.472	2423624		8.973	3950430		8.973	5659573
	10.477	2431033		8.978	3924203		8.978	5594896
	10.482	2423761		8.983	3858518		8.983	5498827
	10.487	2431432		8.987	3795111		8.988	5394837
	10.492	2451426		8.992	3689034		8.992	5259397
	10.496	2399426		8.997	3640610		8.997	5206794
	10.501	2359831		9.002	3550715		9.002	5206573
	10.506	2304763		9.007	3495941		9.007	5274603
	10.511	2231827		9.012	3517607		9.012	5502073
	10.516	2158850		9.016	3515942		9.017	5944381
	10.521	2086311		9.021	3602630		9.021	6692710
	10.525	2077928		9.026	3705467		9.026	7688394
	10.53	2076114		9.031	3834583		9.031	8819642
	10.535	2100396		9.036	3930453		9.036	9537605
	10.54	2103339		9.041	3985892		9.041	9695164
	10.545	2094013		9.045	3967585		9.046	9081175
	10.55	2101338		9.05	3900321		9.05	8223114
	10.554	2098149		9.055	3764028		9.055	7254980
	10.559	2106545		9.06	3621284		9.06	6355669
	10.564	2101253		9.065	3510365		9.065	5608978
	10.569	2108973		9.07	3424495		9.07	5164891
	10.574	2155364		9.074	3347503		9.075	4910402
	10.579	2308565		9.079	3266480		9.079	4610416
	10.583	2646070		9.084	3240311		9.084	4453828
	10.588	3053773		9.089	3250783		9.089	4412985
	10.593	3489494		9.094	3261566		9.094	4459909
	10.598	3747821		9.099	3220026		9.099	4427387
	10.603	3829044		9.103	3244792		9.104	4391819
	10.608	3699142		9.108	3238896		9.108	4363366
	10.612	3435873		9.113	3211057		9.113	4285620
	10.617	3153550		9.118	3138104		9.118	4232633
	10.622	2997213		9.123	3110167		9.123	4211932
	10.627	2894450		9.128	3086583		9.128	4155552
	10.632	2822265		9.132	3058626		9.133	4153670
	10.637	2780063		9.137	3045084		9.137	4121879
	10.641	2764205		9.142	3029333		9.142	4130678
	10.646	2743841		9.147	3005734		9.147	4125400
	10.651	2675733		9.152	3000826		9.152	4103561
	10.656	2590472		9.157	3037631		9.157	4118197
	10.661	2562782		9.161	3112200		9.162	4092866
	10.666	2509157		9.166	3160797		9.166	4105059
	10.67	2403108		9.171	3213436		9.171	4144132
	10.675	2283175		9.176	3260616		9.176	4153985
	10.68	2198774		9.181	3270412		9.181	4108571
	10.685	2126324		9.186	3258129		9.186	4105485
	10.69	2114087		9.19	3217918		9.191	4047986
	10.695	2083343		9.195	3163609		9.195	3993955
	10.699	2080547		9.2	3119760		9.2	3918595
	10.704	2104804		9.205	3067037		9.205	3884604
	10.709	2177838		9.21	2946368		9.21	3850652
	10.714	2124012		9.215	2885874		9.215	3808737
	10.719	2085637		9.219	2857464		9.22	3761264
	10.724	2116943		9.224	2801435		9.224	3718966
	10.728	2181124		9.229	2767101		9.229	3701477
	10.733	2157621		9.234	2777840		9.234	3727790
	10.738	2084660		9.239	2791087		9.239	3824599
	10.743	2015671		9.244	2852350		9.244	3960543
	10.748	2016511		9.248	3016812		9.249	4009388
	10.753	2107919		9.253	3281794		9.253	4067625
	10.758	2310601		9.258	3651782		9.258	4258140
	10.762	2652315		9.263	4017004		9.263	4571576
	10.767	3220004		9.268	4331143		9.268	4746082
	10.772	4112608		9.273	4459835		9.273	4780685
	10.777	5126498		9.278	4450802		9.278	4750367
	10.782	5843500		9.282	4263462		9.282	4627841
	10.787	6074270		9.287	3958442		9.287	4532308
	10.791	5757925		9.292	3665696		9.292	4409760
	10.796	5008306		9.297	3459888		9.297	4324433
	10.801	4110182		9.302	3285214		9.302	4281209
	10.806	3360835		9.307	3186587		9.307	4293907
	10.811	2871715		9.311	3188913		9.312	4300472
	10.816	2593886		9.316	3231388		9.316	4370649
	10.82	2441780		9.321	3416939		9.321	4584629
	10.825	2343761		9.326	3707152		9.326	5042575
	10.83	2237779		9.331	4121118		9.331	5744676
	10.835	2155708		9.336	4642381		9.336	6687966
	10.84	2153872		9.34	5250603		9.341	7607140
	10.845	2220060		9.345	5871039		9.345	8443731
	10.849	2227584		9.35	6262456		9.35	8898786
	10.854	2140874		9.355	6360306		9.355	8864141
	10.859	2092551		9.36	6217763		9.36	8255628
	10.864	2112551		9.365	5939322		9.365	7475291
	10.869	2098694		9.369	5509852		9.37	6704241
	10.874	2074320		9.374	5129967		9.374	6079007
	10.878	2084123		9.379	4863809		9.379	5661495
	10.883	2131773		9.384	4674033		9.384	5452740
	10.888	2093523		9.389	4528793		9.389	5314069
	10.893	2088709		9.394	4393421		9.394	5260755
	10.898	2123497		9.398	4244732		9.399	5197673
	10.903	2084393		9.403	4143755		9.403	5135066
	10.907	2023491		9.408	4081530		9.408	4939437
	10.912	2022452		9.413	3997189		9.413	4604592
	10.917	2102244		9.418	3937682		9.418	4531447
	10.922	2059915		9.423	3974039		9.423	4701540
	10.927	1935787		9.427	4045594		9.428	5059461
	10.932	1796976		9.432	4294640		9.432	5427346
	10.936	1736093		9.437	4599909		9.437	5840598
	10.941	1745776		9.442	4975784		9.442	6171031
	10.946	1775337		9.447	5174432		9.447	6325345
	10.951	1824693		9.452	5261553		9.452	6327090
	10.956	1834016		9.456	5214689		9.457	6201916
	10.961	1850120		9.461	5001159		9.461	6015085
	10.965	1828286		9.466	4745952		9.466	5764684
	10.97	1836270		9.471	4501104		9.471	5607496
	10.975	1842584		9.476	4316024		9.476	5455107
	10.98	1829771		9.481	4200410		9.481	5387119
	10.985	1810042		9.485	4087950		9.486	5321696
	10.99	1804699		9.49	4028414		9.49	5297719
	10.994	1827966		9.495	3973554		9.495	5236990
	10.999	1836504		9.5	3937460		9.5	5122455
	11.004	1823469		9.505	3900471		9.505	5023322
	11.009	1820301		9.51	3885860		9.51	5017648
	11.014	1818783		9.514	3865339		9.515	5095070
	11.019	1823844		9.519	3937119		9.519	5298157
	11.023	1858557		9.524	4055772		9.524	5653774
	11.028	1953140		9.529	4333146		9.529	6355483
	11.033	2103269		9.534	4807236		9.534	7438589
	11.038	2412875		9.539	5488141		9.539	8909287
	11.043	3071439		9.543	6262591		9.544	10348246
	11.048	4309732		9.548	6907870		9.548	11290906
	11.052	6079229		9.553	7123832		9.553	11383898
	11.057	8089621		9.558	6894102		9.558	10455230
	11.062	9733412		9.563	6235283		9.563	8974300
	11.067	10545292		9.568	5458941		9.568	7618763
	11.072	10287438		9.572	4821052		9.573	6910326
	11.077	9035249		9.577	4494299		9.577	7151891
	11.081	7331021		9.582	4451152		9.582	8296140
	11.086	5735211		9.587	4668853		9.587	10223159
	11.091	4570271		9.592	5013571		9.592	12422096
	11.096	3791840		9.597	5361865		9.597	14454249
	11.101	3281573		9.601	5679729		9.602	15488735
	11.106	2972950		9.606	5763007		9.606	15512823
	11.11	2779112		9.611	5590782		9.611	14338765
	11.115	2657172		9.616	5205049		9.616	12390874
	11.12	2570611		9.621	4768474		9.621	9986953
	11.125	2513586		9.626	4407158		9.626	8122079
	11.13	2486468		9.63	4068990		9.631	6761264
	11.135	2420111		9.635	3853851		9.635	5979897
	11.139	2365602		9.64	3751675		9.64	5443120
	11.144	2292240		9.645	3679173		9.645	5074719
	11.149	2240343		9.65	3645819		9.65	4901228
	11.154	2189982		9.655	3606527		9.655	4830497
	11.159	2174274		9.659	3588174		9.66	4686771
	11.164	2156664		9.664	3570517		9.664	4427184
	11.168	2139128		9.669	3567784		9.669	4162436
	11.173	2146364		9.674	3528990		9.674	4053164
	11.178	2139956		9.679	3475420		9.679	3986023
	11.183	2146403		9.684	3460673		9.684	3960417
	11.188	2161206		9.688	3471708		9.689	3975106
	11.193	2167464		9.693	3456496		9.693	3989951
	11.197	2179229		9.698	3453275		9.698	4063291
	11.202	2172743		9.703	3525774		9.703	4213792
	11.207	2143078		9.708	3524009		9.708	4347648
	11.212	2130518		9.713	3528586		9.713	4446424
	11.217	2107807		9.717	3557770		9.718	4435365
	11.222	2092072		9.722	3478699		9.722	4332398
	11.226	2093270		9.727	3445224		9.727	4268210
	11.231	2103338		9.732	3451379		9.732	4313989
	11.236	2073185		9.737	3486405		9.737	4411904
	11.241	2083668		9.742	3530737		9.742	4542961
	11.246	2071735		9.747	3549772		9.747	4686015
	11.251	2088430		9.751	3580285		9.752	4771804
	11.255	2086568		9.756	3634462		9.756	4794745
	11.26	2092516		9.761	3677632		9.761	4804323
	11.265	2090228		9.766	3669173		9.766	4879739
	11.27	2083890		9.771	3686882		9.771	4937946
	11.275	2103861		9.776	3728418		9.776	4973638
	11.28	2083019		9.78	3819582		9.781	4935671
	11.284	2084928		9.785	3931698		9.785	5018159
	11.289	2095026		9.79	4038852		9.79	5182067
	11.294	2092657		9.795	4117282		9.795	5363976
	11.299	2108777		9.8	4172332		9.8	5457686
	11.304	2114627		9.805	4191877		9.805	5369363
	11.309	2133680		9.809	4196271		9.81	5307107
	11.313	2136901		9.814	4164635		9.814	5286495
	11.318	2186805		9.819	4161101		9.819	5400161
	11.323	2228993		9.824	4151014		9.824	5362844
	11.328	2236292		9.829	4151687		9.829	5342706
	11.333	2244006		9.834	4131435		9.834	5313599
	11.338	2239892		9.838	4106749		9.839	5360444
	11.343	2231574		9.843	4078703		9.843	5324373
	11.347	2232304		9.848	4049758		9.848	5172257
	11.352	2229328		9.853	4028740		9.853	4958292
	11.357	2243159		9.858	4011501		9.858	4921267
	11.362	2235722		9.863	3993410		9.863	5037333
	11.367	2248185		9.867	4010549		9.868	5114680
	11.372	2259864		9.872	4072482		9.872	5213182
	11.376	2260973		9.877	4160709		9.877	5328752
	11.381	2275863		9.882	4218824		9.882	5432145
	11.386	2319487		9.887	4274506		9.887	5494776
	11.391	2353628		9.892	4286829		9.892	5486144
	11.396	2378891		9.896	4270956		9.897	5455747
	11.401	2397731		9.901	4251553		9.901	5463308
	11.405	2460157		9.906	4201729		9.906	5453343
	11.41	2519080		9.911	4183203		9.911	5450069
	11.415	2546453		9.916	4194254		9.916	5429819
	11.42	2591713		9.921	4243263		9.921	5366098
	11.425	2605880		9.925	4314110		9.926	5341352
	11.43	2607145		9.93	4392912		9.93	5298316
	11.434	2612674		9.935	4469082		9.935	5396180
	11.439	2593524		9.94	4532747		9.94	5522659
	11.444	2573579		9.945	4698060		9.945	5723897
	11.449	2559521		9.95	4794657		9.95	5826465
	11.454	2564421		9.954	4864356		9.955	5952418
	11.459	2557847		9.959	4817443		9.959	5994044
	11.463	2602184		9.964	4823062		9.964	6055527
	11.468	2642301		9.969	4841175		9.969	6094608
	11.473	2763360		9.974	4838549		9.974	5992427
	11.478	2998107		9.979	4797427		9.979	5910851
	11.483	3392060		9.983	4682411		9.984	5784588
	11.488	4068383		9.988	4631724		9.988	5695811
	11.492	5235181		9.993	4610062		9.993	5540298
	11.497	6836788		9.998	4528701		9.998	5379484
	11.502	8518808		10.003	4427184		10.003	5315009
	11.507	9525232		10.008	4380877		10.008	5362838
	11.512	9529479		10.012	4349897		10.013	5412418
	11.517	8649305		10.017	4300277		10.017	5386569
	11.521	7432639		10.022	4274856		10.022	5352626
	11.526	6233229		10.027	4301067		10.027	5373960
	11.531	5303125		10.032	4260814		10.032	5320959
	11.536	4644639		10.037	4169646		10.037	5175523
	11.541	4230997		10.041	4120522		10.042	5075834
	11.546	3965671		10.046	4067727		10.046	5078716
	11.55	3799995		10.051	4046378		10.051	5123681
	11.555	3634259		10.056	4082374		10.056	5017125
	11.56	3494503		10.061	4115149		10.061	4834613
	11.565	3381421		10.066	4164911		10.066	4735380
	11.57	3302007		10.07	4240163		10.071	4833055
	11.575	3240703		10.075	4235778		10.075	4939312
	11.579	3198734		10.08	4234737		10.08	4947946
	11.584	3139275		10.085	4226630		10.085	5000527
	11.589	3142407		10.09	4271259		10.09	5190295
	11.594	3267849		10.095	4351691		10.095	5440323
	11.599	3611876		10.099	4487412		10.1	5724674
	11.604	4289234		10.104	4671025		10.104	6101924
	11.608	5787259		10.109	4909357		10.109	6630904
	11.613	8422266		10.114	5203441		10.114	7366152
	11.618	12355417		10.119	5474336		10.119	8325574
	11.623	17112216		10.124	5751624		10.124	9554550
	11.628	22299978		10.128	6031585		10.129	10865412
	11.633	27023890		10.133	6246744		10.133	12161727
	11.637	30366674		10.138	6295519		10.138	13021977
	11.642	30970202		10.143	6235047		10.143	13280220
	11.647	28127226		10.148	6145797		10.148	13070820
	11.652	22685432		10.153	5993743		10.153	12369706
	11.657	16773648		10.157	5842131		10.158	11410964
	11.662	12059512		10.162	5699979		10.162	10603805
	11.666	9080776		10.167	5715321		10.167	10371151
	11.671	7443457		10.172	5946218		10.172	10872528
	11.676	6472233		10.177	6473278		10.177	12569324
	11.681	5860141		10.182	7331920		10.182	15724269
	11.686	5474523		10.186	8741136		10.187	19915904
	11.691	5165190		10.191	10507479		10.192	24178032
	11.695	4922900		10.196	12048382		10.196	27488180
	11.7	4816951		10.201	12888384		10.201	28802184
	11.705	4690700		10.206	12663509		10.206	27380196
	11.71	4628452		10.211	11614498		10.211	23670956
	11.715	4638419		10.216	10209694		10.216	19095896
	11.72	4723873		10.22	9014707		10.221	15263365
	11.724	4770570		10.225	8151374		10.225	12805822
	11.729	4820331		10.23	7674708		10.23	11458712
	11.734	4854314		10.235	7435314		10.235	10641536
	11.739	4821297		10.24	7250662		10.24	9908089
	11.744	4699301		10.245	6985034		10.245	8999844
	11.749	4444703		10.249	6679436		10.25	7952155
	11.753	4224489		10.254	6368590		10.254	7212306
	11.758	4174980		10.259	6094613		10.259	6686564
	11.763	4240476		10.264	5820765		10.264	6287380
	11.768	4305552		10.269	5580360		10.269	5995411
	11.773	4208562		10.274	5405226		10.274	5849380
	11.778	4069832		10.278	5343285		10.279	5898742
	11.782	3945586		10.283	5428117		10.283	6288557
	11.787	3971309		10.288	5639577		10.288	7155453
	11.792	4053995		10.293	6016911		10.293	8507205
	11.797	4212452		10.298	6580580		10.298	9895076
	11.802	4420911		10.303	7082636		10.303	11011486
	11.807	4670203		10.307	7312687		10.308	11283449
	11.811	4958657		10.312	7198667		10.312	10760189
	11.816	5229537		10.317	6753000		10.317	9594464
	11.821	5330444		10.322	6158059		10.322	8200305
	11.826	5272718		10.327	5512683		10.327	6971966
	11.831	5090207		10.332	5008419		10.332	6077415
	11.836	4789090		10.336	4658413		10.337	5569182
	11.84	4427851		10.341	4481909		10.341	5320600
	11.845	4051135		10.346	4349405		10.346	5286645
	11.85	3802631		10.351	4277649		10.351	5258802
	11.855	3629665		10.356	4220422		10.356	5252811
	11.86	3512495		10.361	4229555		10.361	5303355
	11.865	3474515		10.365	4262171		10.366	5358944
	11.87	3422434		10.37	4289713		10.37	5419025
	11.874	3363004		10.375	4280795		10.375	5465986
	11.879	3347683		10.38	4278264		10.38	5482807
	11.884	3337591		10.385	4290726		10.385	5459801
	11.889	3348447		10.39	4281004		10.39	5503765
	11.894	3346172		10.394	4311883		10.395	5653821
	11.899	3325285		10.399	4388119		10.399	5780866
	11.903	3333224		10.404	4521469		10.404	5948139
	11.908	3298681		10.409	4727422		10.409	6155335
	11.913	3271217		10.414	4915513		10.414	6400642
	11.918	3279124		10.419	5065562		10.419	6716934
	11.923	3287884		10.423	5205114		10.424	6826531
	11.928	3275703		10.428	5220342		10.428	6810363
	11.932	3226169		10.433	5059914		10.433	6600949
	11.937	3219356		10.438	4787253		10.438	6431250
	11.942	3241244		10.443	4577409		10.443	6219371
	11.947	3266603		10.448	4416979		10.448	6162535
	11.952	3198030		10.452	4352357		10.453	6206154
	11.957	3048540		10.457	4375293		10.457	6385122
	11.961	2945938		10.462	4476526		10.462	6639611
	11.966	2897583		10.467	4585333		10.467	6849288
	11.971	2896781		10.472	4707216		10.472	7073252
	11.976	2883295		10.477	4803745		10.477	7120342
	11.981	2879601		10.481	4875149		10.482	7149744
	11.986	2860754		10.486	4879861		10.486	7087220
	11.99	2868121		10.491	4826015		10.491	6979119
	11.995	2872866		10.496	4710206		10.496	6780222
	12	2854770		10.501	4611454		10.501	6587760
	12.005	2904442		10.506	4445637		10.506	6243727
	12.01	2915496		10.51	4271333		10.511	5867224
	12.015	2951645		10.515	4131719		10.515	5662261
	12.019	2990630		10.52	4010680		10.52	5590892
	12.024	3161605		10.525	3925574		10.525	5574799
	12.029	3242125		10.53	3948219		10.53	5514422
	12.034	3245645		10.535	3934219		10.535	5490984
	12.039	3183658		10.539	3915323		10.54	5457750
	12.044	3097037		10.544	3939252		10.544	5378673
	12.048	2923427		10.549	3983127		10.549	5309974
	12.053	2740728		10.554	3989705		10.554	5319567
	12.058	2656151		10.559	3952168		10.559	5442474
	12.063	2630441		10.564	3962637		10.564	5405446
	12.068	2610040		10.568	3956620		10.569	5436278
	12.073	2590549		10.573	4139470		10.573	5721710
	12.077	2600941		10.578	4489499		10.578	6290479
	12.082	2603936		10.583	5022516		10.583	7044347
	12.087	2609845		10.588	5689737		10.588	7758400
	12.092	2647704		10.593	6440038		10.593	8176262
	12.097	2666015		10.597	6992111		10.598	8335397
	12.102	2730276		10.602	7157835		10.602	8086407
	12.106	2826599		10.607	6908724		10.607	7603339
	12.111	2969521		10.612	6374059		10.612	7036829
	12.116	3090454		10.617	5613818		10.617	6687928
	12.121	3193112		10.622	5188142		10.622	6509113
	12.126	3201910		10.626	5152456		10.627	6743418
	12.131	3173579		10.631	5518836		10.632	7472507
	12.135	3100583		10.636	6059905		10.636	8947112
	12.14	3083623		10.641	6597435		10.641	10805037
	12.145	3059307		10.646	6931967		10.646	12708839
	12.15	3031649		10.651	7029082		10.651	14426431
	12.155	3058512		10.655	6918772		10.656	15822508
	12.16	3066227		10.66	6700968		10.661	16653703
	12.164	3080667		10.665	6529954		10.665	16216559
	12.169	3074015		10.67	6208662		10.67	15656868
	12.174	2942333		10.675	5779640		10.675	14067152
	12.179	2815949		10.68	5244573		10.68	12048404
	12.184	2820175		10.685	4916577		10.685	10153093
	12.189	2864798		10.689	4682633		10.69	8671513
	12.193	2831791		10.694	4423915		10.694	7515598
	12.198	2797789		10.699	4211438		10.699	6552638
	12.203	2699470		10.704	4031787		10.704	5984410
	12.208	2547409		10.709	3955284		10.709	5665426
	12.213	2364499		10.714	3906652		10.714	5449723
	12.218	2291616		10.718	3855542		10.719	5251245
	12.222	2287476		10.723	3808599		10.723	5114594
	12.227	2279186		10.728	3738233		10.728	5047459
	12.232	2275882		10.733	3713377		10.733	5032304
	12.237	2274517		10.738	3686694		10.738	4975464
	12.242	2258589		10.743	3654165		10.743	4974366
	12.247	2263271		10.747	3674173		10.748	5084162
	12.251	2263782		10.752	3811870		10.752	5408553
	12.256	2267592		10.757	4228122		10.757	6100228
	12.261	2273846		10.762	5101045		10.762	7500366
	12.266	2297685		10.767	6658364		10.767	9849247
	12.271	2328299		10.772	8916607		10.772	13060012
	12.276	2349208		10.776	11703705		10.777	16231618
	12.28	2391205		10.781	14208655		10.781	18480360
	12.285	2495994		10.786	15648787		10.786	18922536
	12.29	2743323		10.791	15251116		10.791	17412060
	12.295	3215700		10.796	13298134		10.796	14533190
	12.3	4002525		10.801	10485887		10.801	11443886
	12.305	5493562		10.805	7910417		10.806	8820651
	12.309	8003177		10.81	6051435		10.81	7092492
	12.314	11565350		10.815	4969845		10.815	5940637
	12.319	16049755		10.82	4386444		10.82	5361896
	12.324	21020346		10.825	4097219		10.825	5126383
	12.329	25583714		10.83	3952331		10.83	5053246
	12.334	28727010		10.834	3850519		10.835	4973319
	12.338	29685082		10.839	3814628		10.839	4851675
	12.343	28094004		10.844	3770845		10.844	4790346
	12.348	24072928		10.849	3733708		10.849	4723077
	12.353	18817150		10.854	3747011		10.854	4722714
	12.358	13914667		10.859	3733901		10.859	4760426
	12.363	10150641		10.863	3764419		10.864	4857537
	12.368	7756113		10.868	3796937		10.868	4930563
	12.372	6342610		10.873	3814859		10.873	4927169
	12.377	5459566		10.878	3796594		10.878	4871468
	12.382	4953153		10.883	3769090		10.883	4846488
	12.387	4613503		10.888	3714803		10.888	4808983
	12.392	4426461		10.892	3692289		10.893	4735641
	12.397	4324437		10.897	3662845		10.897	4748872
	12.401	4366952		10.902	3617508		10.902	4717415
	12.406	4577594		10.907	3641444		10.907	4610448
	12.411	4989853		10.912	3621134		10.912	4510995
	12.416	5514823		10.917	3622484		10.917	4501457
	12.421	6002612		10.921	3634795		10.922	4526291
	12.426	6489636		10.926	3666838		10.926	4617137
	12.43	6858446		10.931	3617417		10.931	4576042
	12.435	6975084		10.936	3581471		10.936	4478509
	12.44	6855588		10.941	3552198		10.941	4395883
	12.445	6605590		10.946	3523476		10.946	4441347
	12.45	6302850		10.95	3517355		10.951	4430046
	12.455	5952816		10.955	3534374		10.955	4444376
	12.459	5520688		10.96	3572539		10.96	4532234
	12.464	5115444		10.965	3605269		10.965	4590457
	12.469	4791813		10.97	3628231		10.97	4505882
	12.474	4451807		10.975	3643055		10.975	4494698
	12.479	4115383		10.979	3649373		10.98	4591885
	12.484	3713580		10.984	3620151		10.984	4660818
	12.488	3373577		10.989	3584957		10.989	4627352
	12.493	3275615		10.994	3571451		10.994	4589451
	12.498	3319967		10.999	3568428		10.999	4487987
	12.503	3318960		11.004	3554739		11.004	4427429
	12.508	3267437		11.008	3544035		11.009	4464259
	12.513	3243151		11.013	3559958		11.013	4582922
	12.517	3070385		11.018	3581322		11.018	4713570
	12.522	2826184		11.023	3623661		11.023	4827201
	12.527	2624226		11.028	3740629		11.028	5139056
	12.532	2567341		11.033	4055731		11.033	5979593
	12.537	2519378		11.037	4830456		11.038	7620155
	12.542	2469814		11.042	6504053		11.042	10336276
	12.546	2464709		11.047	9478288		11.047	14940828
	12.551	2447220		11.052	14175646		11.052	21736586
	12.556	2414862		11.057	20161928		11.057	29976864
	12.561	2402624		11.062	26191950		11.062	38013140
	12.566	2390255		11.066	30719268		11.067	43935704
	12.571	2408361		11.071	31942600		11.071	45786896
	12.575	2398276		11.076	29253904		11.076	42129000
	12.58	2383778		11.081	23405582		11.081	33351294
	12.585	2385961		11.086	16821878		11.086	22789698
	12.59	2456485		11.091	11352106		11.091	13986557
	12.595	2531050		11.095	7884390		11.096	8784244
	12.6	2678816		11.1	6070085		11.101	6393139
	12.604	2945521		11.105	5177458		11.105	5390781
	12.609	3432983		11.11	4758370		11.11	4905174
	12.614	4336438		11.115	4559359		11.115	4678530
	12.619	6069237		11.12	4471114		11.12	4597571
	12.624	8834221		11.125	4409487		11.125	4578677
	12.629	12800784		11.129	4377770		11.13	4559890
	12.633	17716096		11.134	4361791		11.134	4523857
	12.638	23058330		11.139	4310317		11.139	4483612
	12.643	28549718		11.144	4189512		11.144	4423439
	12.648	33473308		11.149	4117876		11.149	4349423
	12.653	37231024		11.154	4065707		11.154	4310719
	12.658	38894212		11.158	4001544		11.159	4303772
	12.662	37887144		11.163	3962715		11.163	4391150
	12.667	33762304		11.168	3989919		11.168	4475569
	12.672	27325540		11.173	4073935		11.173	4591792
	12.677	20519948		11.178	4129179		11.178	4739565
	12.682	14855474		11.183	4161269		11.183	4739591
	12.687	10790119		11.187	4181623		11.188	4674544
	12.691	8308718		11.192	4154010		11.192	4643945
	12.696	6948460		11.197	4151833		11.197	4639323
	12.701	6051525		11.202	4187612		11.202	4637733
	12.706	5342766		11.207	4160142		11.207	4719404
	12.711	4923771		11.212	4177204		11.212	4936062
	12.716	4601428		11.216	4199324		11.217	5345440
	12.72	4399178		11.221	4231329		11.221	5865985
	12.725	4217137		11.226	4350197		11.226	6704947
	12.73	4108061		11.231	4499402		11.231	7738750
	12.735	4025528		11.236	4648549		11.236	8849375
	12.74	3935374		11.241	4755907		11.241	9904521
	12.745	3869242		11.245	4932511		11.246	10698238
	12.749	3858218		11.25	5030097		11.25	10969758
	12.754	3898815		11.255	5062710		11.255	11078493
	12.759	3900420		11.26	5032640		11.26	10735016
	12.764	3897471		11.265	4987251		11.265	10350948
	12.769	3894012		11.27	4964726		11.27	9892677
	12.774	3871036		11.274	4936901		11.275	9527782
	12.778	3829432		11.279	5004704		11.279	9124264
	12.783	3758299		11.284	5083359		11.284	8805488
	12.788	3738213		11.289	5089464		11.289	8693796
	12.793	3705128		11.294	5148631		11.294	8562784
	12.798	3693968		11.299	5165857		11.299	8522953
	12.803	3612235		11.303	5190503		11.304	8456602
	12.807	3508157		11.308	5219404		11.308	8396424
	12.812	3263596		11.313	5230767		11.313	8228916
	12.817	3048215		11.318	5252515		11.318	8059463
	12.822	2886113		11.323	5233730		11.323	7834045
	12.827	2871786		11.328	5171396		11.328	7652418
	12.832	2875472		11.332	5141385		11.333	7464732
	12.836	2849211		11.337	5102709		11.337	7283493
	12.841	2832892		11.342	5062920		11.342	7180850
	12.846	2781754		11.347	4995529		11.347	7015279
	12.851	2749288		11.352	4972027		11.352	6802740
	12.856	2739346		11.357	4896184		11.357	6644152
	12.861	2748083		11.361	4812099		11.362	6503509
	12.866	2747431		11.366	4740895		11.366	6386434
	12.87	2735003		11.371	4694104		11.371	6283372
	12.875	2716338		11.376	4661818		11.376	6236754
	12.88	2671749		11.381	4662941		11.381	6125564
	12.885	2657232		11.386	4648862		11.386	6090570
	12.89	2643572		11.39	4693295		11.391	6018924
	12.895	2617954		11.395	4685909		11.395	6036584
	12.899	2603395		11.4	4703671		11.4	6053945
	12.904	2624799		11.405	4746881		11.405	6039717
	12.909	2623236		11.41	4751547		11.41	6024274
	12.914	2609346		11.415	4752274		11.415	5877751
	12.919	2598243		11.419	4747745		11.42	5836070
	12.924	2626533		11.424	4738595		11.424	5851732
	12.928	2628638		11.429	4764765		11.429	5915620
	12.933	2627660		11.434	4690892		11.434	5828518
	12.938	2629720		11.439	4617137		11.439	5704171
	12.943	2616011		11.444	4507736		11.444	5621025
	12.948	2608221		11.448	4443157		11.449	5584348
	12.953	2647953		11.453	4416140		11.453	5523038
	12.957	2699561		11.458	4459187		11.458	5416523
	12.962	2659024		11.463	4463959		11.463	5453495
	12.967	2491226		11.468	4520047		11.468	5582953
	12.972	2396951		11.473	4606160		11.473	5895472
	12.977	2343143		11.477	4771506		11.478	6481111
	12.982	2352827		11.482	5024356		11.482	7598653
	12.986	2381440		11.487	5489174		11.487	9464066
	12.991	2382854		11.492	6212458		11.492	12174505
	12.996	2409112		11.497	7221119		11.497	15538332
	13.001	2493704		11.502	8319063		11.502	18861566
	13.006	2543335		11.506	9156141		11.507	21309602
	13.011	2621121		11.511	9447600		11.511	21806450
	13.015	2607250		11.516	9013131		11.516	20041526
	13.02	2550024		11.521	8133751		11.521	16670072
	13.025	2527031		11.526	7216137		11.526	13209283
	13.03	2592171		11.531	6477033		11.531	10535724
	13.035	2507825		11.535	6048054		11.536	8940177
	13.04	2368040		11.54	5865282		11.541	8192539
	13.044	2331810		11.545	5709583		11.545	7883023
	13.049	2323483		11.55	5568640		11.55	7664086
	13.054	2345926		11.555	5367419		11.555	7338644
	13.059	2362526		11.56	5184264		11.56	6903073
	13.064	2349893		11.565	4996372		11.565	6480972
	13.069	2348859		11.569	4823195		11.57	6220097
	13.073	2364464		11.574	4732185		11.574	6030724
	13.078	2372777		11.579	4646116		11.579	5870392
	13.083	2335979		11.584	4627025		11.584	5772083
	13.088	2353405		11.589	4614273		11.589	5834305
	13.093	2380393		11.594	4731995		11.594	6222218
	13.098	2422456		11.598	5248232		11.599	7020315
	13.102	2519573		11.603	6367942		11.603	8632640
	13.107	2767212		11.608	8570962		11.608	11874386
	13.112	3201311		11.613	12595638		11.613	17094360
	13.117	4002692		11.618	19005280		11.618	24552708
	13.122	5373277		11.623	27129232		11.623	33131688
	13.127	7540229		11.627	35999636		11.628	41543792
	13.131	10627354		11.632	44466696		11.632	48550860
	13.136	14664396		11.637	51163944		11.637	54047044
	13.141	19407298		11.642	55360208		11.642	57890568
	13.146	24457940		11.647	56904584		11.647	59600692
	13.151	29684520		11.652	55396548		11.652	59512744
	13.156	34271880		11.656	48838608		11.657	55335092
[truncated: 640 more rows]

## Sheet: Table S2
Yeast induced expression date of OsTPS2 and OsTPS28
CK	X(min)	Y(Counts)	OsTPS28	X(min)	Y(Counts)	OsTPS2	X(min)	Y(Counts)	geranylgeraniol	X(min)	Y(Counts)
	4.502	2061470		4.502	51958700		4.502	115312000		4.502	150547000
	4.507	2199580		4.507	51947200		4.507	114721000		4.507	150536000
	4.512	2275060		4.512	51784100		4.512	113615000		4.512	150528000
	4.516	2308880		4.516	51629000		4.516	112924000		4.516	150539000
	4.521	2343260		4.521	51469500		4.521	113381000		4.521	150560000
	4.526	2361490		4.526	51370600		4.526	115545000		4.526	150581000
	4.531	2321110		4.531	51354600		4.531	118359000		4.531	150593000
	4.536	2214740		4.536	51318900		4.536	119399000		4.536	150605000
	4.541	2097940		4.541	51298200		4.541	117853000		4.541	150587000
	4.545	2028240		4.545	51357200		4.545	115856000		4.545	150560000
	4.55	2014390		4.55	51463600		4.55	115480000		4.55	150559000
	4.555	2068330		4.555	51568400		4.555	115915000		4.555	150560000
	4.56	2171460		4.56	51560400		4.56	115538000		4.56	150565000
	4.565	2240280		4.565	51497800		4.565	114300000		4.565	150544000
	4.57	2246130		4.57	51463300		4.57	113011000		4.57	150541000
	4.574	2232880		4.574	51446900		4.574	112271000		4.575	150534000
	4.579	2213470		4.579	51484300		4.579	112331000		4.579	150536000
	4.584	2080480		4.584	51551300		4.584	112803000		4.584	150555000
	4.589	1886980		4.589	51600600		4.589	112991000		4.589	150537000
	4.594	1765170		4.594	51581300		4.594	112675000		4.594	150537000
	4.599	1747310		4.599	51517300		4.599	112119000		4.599	150549000
	4.603	1720920		4.603	51450000		4.603	111538000		4.604	150546000
	4.608	1678360		4.608	51398900		4.608	110755000		4.608	150549000
	4.613	1635860		4.613	51334200		4.613	109983000		4.613	150549000
	4.618	1625020		4.618	51289800		4.618	109623000		4.618	150544000
	4.623	1568780		4.623	51293100		4.623	109652000		4.623	150539000
	4.628	1542290		4.628	51329400		4.628	109713000		4.628	150537000
	4.632	1732410		4.632	51324700		4.632	109692000		4.633	150537000
	4.637	2325410		4.637	51288300		4.637	109613000		4.637	150544000
	4.642	3174230		4.642	51268700		4.642	109420000		4.642	150532000
	4.647	3703290		4.647	51249900		4.647	109099000		4.647	150537000
	4.652	3467600		4.652	51269300		4.652	109064000		4.652	150572000
	4.657	2737480		4.657	51493100		4.657	111180000		4.657	150558000
	4.661	2077920		4.661	52611800		4.661	118119000		4.662	150544000
	4.666	1734260		4.666	55411500		4.666	130701000		4.666	150539000
	4.671	1575710		4.671	59154900		4.671	145495000		4.671	150542000
	4.676	1512700		4.676	61157700		4.676	155990000		4.676	150541000
	4.681	1460860		4.681	59599300		4.681	154702000		4.681	150557000
	4.686	1406570		4.686	55942700		4.686	140528000		4.686	150688000
	4.69	1376730		4.69	52975300		4.69	123468000		4.691	151084000
	4.695	1438590		4.695	51694600		4.695	113503000		4.695	151765000
	4.7	1743830		4.7	51370300		4.7	110723000		4.7	152246000
	4.705	2240810		4.705	51313500		4.705	110177000		4.705	152187000
	4.71	2650970		4.71	51326900		4.71	110050000		4.71	151704000
	4.715	2678880		4.715	51295500		4.715	109930000		4.715	151218000
	4.719	2406630		4.719	51273500		4.719	110214000		4.72	150915000
	4.724	2188810		4.724	51503000		4.724	112978000		4.724	150756000
	4.729	2105610		4.729	52684000		4.729	121257000		4.729	150710000
	4.734	2045830		4.734	55463500		4.734	134255000		4.734	150675000
	4.739	1987400		4.739	58737200		4.739	146242000		4.739	150663000
	4.744	1990770		4.744	59830000		4.744	150347000		4.744	150651000
	4.748	2007170		4.748	57949900		4.748	146634000		4.749	150637000
	4.753	1962080		4.753	55177600		4.753	138290000		4.753	150602000
	4.758	1901910		4.758	53302000		4.758	128625000		4.758	150567000
	4.763	1831580		4.763	52314600		4.763	119959000		4.763	150581000
	4.768	1735710		4.768	51808100		4.768	114468000		4.768	150567000
	4.773	1642970		4.773	51590600		4.773	112348000		4.773	150568000
	4.777	1611340		4.777	51491800		4.777	111990000		4.778	150569000
	4.782	1622870		4.782	51396800		4.782	111883000		4.782	150560000
	4.787	1629970		4.787	51298800		4.787	111276000		4.787	150562000
	4.792	1648700		4.792	51221900		4.792	110386000		4.792	150549000
	4.797	1680710		4.797	51133800		4.797	109630000		4.797	150552000
	4.802	1686860		4.802	51076500		4.802	109298000		4.802	150543000
	4.806	1651240		4.806	51061600		4.806	109199000		4.807	150544000
	4.811	1616870		4.811	51124800		4.811	109116000		4.811	150552000
	4.816	1593730		4.816	51342200		4.816	109034000		4.816	150559000
	4.821	1596260		4.821	51906300		4.821	109208000		4.821	150556000
	4.826	1624410		4.826	53062800		4.826	109995000		4.826	150558000
	4.831	1706760		4.831	54730900		4.831	111523000		4.831	150576000
	4.836	1856330		4.836	56456600		4.836	113494000		4.836	150579000
	4.84	2118070		4.84	57887400		4.84	115788000		4.84	150580000
	4.845	2509130		4.845	58954300		4.845	118184000		4.845	150570000
	4.85	3021930		4.85	59791300		4.85	120857000		4.85	150566000
	4.855	3589890		4.855	60009700		4.855	123768000		4.855	150601000
	4.86	4145090		4.86	58910000		4.86	126666000		4.86	150661000
	4.865	4677960		4.865	56601300		4.865	129690000		4.865	150677000
	4.869	5199340		4.869	54355000		4.869	134518000		4.869	150689000
	4.874	5680720		4.874	53563600		4.874	143214000		4.874	150667000
	4.879	6267650		4.879	54829900		4.879	155813000		4.879	150642000
	4.884	6968230		4.884	57740900		4.884	170396000		4.884	150637000
	4.889	7628780		4.889	60497000		4.889	179923000		4.889	150740000
	4.894	8220680		4.894	61344400		4.894	177850000		4.894	150915000
	4.898	9048370		4.898	60717400		4.898	164959000		4.899	151068000
	4.903	10164700		4.903	60445300		4.903	151610000		4.903	151083000
	4.908	11513600		4.908	61320700		4.908	145306000		4.908	150958000
	4.913	13040900		4.913	62841600		4.913	145473000		4.913	150793000
	4.918	15306900		4.918	63698400		4.918	148045000		4.918	150681000
	4.923	18297400		4.923	61742800		4.923	150878000		4.923	150629000
	4.927	21834800		4.927	57628900		4.927	153534000		4.928	150616000
	4.932	25136900		4.932	54039900		4.932	155874000		4.932	150602000
	4.937	27863800		4.937	52753900		4.937	157679000		4.937	150576000
	4.942	29515400		4.942	52560800		4.942	159813000		4.942	150573000
	4.947	30856900		4.947	52767300		4.947	162903000		4.947	150574000
	4.952	32126500		4.952	53530800		4.952	166952000		4.952	150574000
	4.956	32996100		4.956	55927600		4.956	172732000		4.957	150569000
	4.961	33922000		4.961	61715000		4.961	181468000		4.961	150571000
	4.966	34802400		4.966	71262100		4.966	193821000		4.966	150562000
	4.971	35451400		4.971	83087800		4.971	209104000		4.971	150567000
	4.976	36050600		4.976	95703500		4.976	224816000		4.976	150568000
	4.981	36732600		4.981	108493000		4.981	240168000		4.981	150586000
	4.985	37385400		4.985	114895000		4.985	254588000		4.986	150579000
	4.99	35044600		4.99	104076000		4.99	268941000		4.99	150578000
	4.995	30087000		4.995	84762400		4.995	283051000		4.995	150585000
	5	26341500		5	74008300		5	292876000		5	150590000
	5.005	16303100		5.005	77988200		5.005	274153000		5.005	150587000
	5.01	12595900		5.01	87521700		5.01	231561000		5.01	150599000
	5.014	11382800		5.014	99113900		5.014	165188000		5.015	150607000
	5.019	6428550		5.019	109142000		5.019	154248000		5.019	150616000
	5.024	3986890		5.024	110964000		5.024	148559000		5.024	150609000
	5.029	4065380		5.029	94805400		5.029	145420000		5.029	150604000
	5.034	4064510		5.034	71233300		5.034	136281000		5.034	150585000
	5.039	3738500		5.039	55886200		5.039	134750000		5.039	150584000
	5.043	2634990		5.043	52554100		5.043	133390000		5.044	150593000
	5.048	2564740		5.048	52214100		5.048	125768000		5.048	150589000
	5.053	3141230		5.053	52122200		5.053	122798000		5.053	150597000
	5.058	3434930		5.058	52051800		5.058	120668000		5.058	150599000
	5.063	3173110		5.063	52035200		5.063	120635000		5.063	150598000
	5.068	3043070		5.068	52062900		5.068	120667000		5.068	150598000
	5.072	2979190		5.072	52068200		5.072	120077000		5.073	150595000
	5.077	2940320		5.077	52011800		5.077	120286000		5.077	150588000
	5.082	2892210		5.082	51931600		5.082	120104000		5.082	150577000
	5.087	2820470		5.087	52010800		5.087	120082000		5.087	150575000
	5.092	2717800		5.092	52808400		5.092	121794000		5.092	150564000
	5.097	2660860		5.097	55454900		5.097	127498000		5.097	150577000
	5.101	2595430		5.101	60698200		5.101	137278000		5.102	150581000
	5.106	2611620		5.106	67677100		5.106	147208000		5.106	150574000
	5.111	2622530		5.111	73413400		5.111	150845000		5.111	150556000
	5.116	3547550		5.116	73966800		5.116	145751000		5.116	150568000
	5.121	3498660		5.121	67565800		5.121	135620000		5.121	150580000
	5.126	3461860		5.126	58847100		5.126	126730000		5.126	150578000
	5.13	3375210		5.13	53308900		5.13	121331000		5.131	150596000
	5.135	3268780		5.135	51896600		5.135	118260000		5.135	150598000
	5.14	3173820		5.14	51788200		5.14	116064000		5.14	150578000
	5.145	3114550		5.145	51891300		5.145	115126000		5.145	150589000
	5.15	3124150		5.15	52001200		5.15	115197000		5.15	150574000
	5.155	3105130		5.155	51977800		5.155	115559000		5.155	150548000
	5.159	3050770		5.159	51832200		5.159	115838000		5.16	150556000
	5.164	2935990		5.164	51690500		5.164	115969000		5.164	150587000
	5.169	2867170		5.169	51569800		5.169	115999000		5.169	150646000
	5.174	2815340		5.174	51496800		5.174	115446000		5.174	150717000
	5.179	2864150		5.179	51475800		5.179	114160000		5.179	150744000
	5.184	2966630		5.184	51528400		5.184	112853000		5.184	150743000
	5.188	2994730		5.188	51546600		5.188	112392000		5.189	150713000
	5.193	2951030		5.193	51555300		5.193	112454000		5.194	150647000
	5.198	2950390		5.198	51534600		5.198	112488000		5.198	150605000
	5.203	2975370		5.203	51513700		5.203	112320000		5.203	150576000
	5.208	2982030		5.208	51476600		5.208	112065000		5.208	150560000
	5.213	2897140		5.213	51481300		5.213	111852000		5.213	150562000
	5.217	2819080		5.217	51710000		5.217	111905000		5.218	150555000
	5.222	2818610		5.222	52504300		5.222	112824000		5.223	150555000
	5.227	2889140		5.227	53888900		5.227	115905000		5.227	150567000
	5.232	2952250		5.232	55072000		5.232	122636000		5.232	150566000
	5.237	2908860		5.237	55066400		5.237	132123000		5.237	150559000
	5.242	2786200		5.242	53883200		5.242	140868000		5.242	150562000
	5.246	2636900		5.247	52553000		5.247	143756000		5.247	150574000
	5.251	2561280		5.251	51764800		5.251	137712000		5.252	150595000
	5.256	2519560		5.256	51474900		5.256	126162000		5.256	150649000
	5.261	2484900		5.261	51397300		5.261	116403000		5.261	150679000
	5.266	2463340		5.266	51337800		5.266	111818000		5.266	150671000
	5.271	2486290		5.271	51289600		5.271	110374000		5.271	150650000
	5.276	2521460		5.276	51268600		5.276	110045000		5.276	150579000
	5.28	2558690		5.28	51294900		5.28	110299000		5.281	150559000
	5.285	2583050		5.285	51421200		5.285	110759000		5.285	150551000
	5.29	2610350		5.29	51599100		5.29	111119000		5.29	150545000
	5.295	2643500		5.295	51739800		5.295	111269000		5.295	150551000
	5.3	2773560		5.3	51667100		5.3	111511000		5.3	150562000
	5.305	2958520		5.305	51505200		5.305	112192000		5.305	150541000
	5.309	3090150		5.309	51397400		5.309	113287000		5.31	150547000
	5.314	3095950		5.314	51377900		5.314	114295000		5.314	150548000
	5.319	3028500		5.319	51432700		5.319	114454000		5.319	150543000
	5.324	2994730		5.324	51529000		5.324	113682000		5.324	150549000
	5.329	3041850		5.329	51596800		5.329	112770000		5.329	150538000
	5.334	3021610		5.334	51581100		5.334	112180000		5.334	150538000
	5.338	2926000		5.338	51499900		5.338	111974000		5.339	150552000
	5.343	2907360		5.343	51386500		5.343	112127000		5.343	150556000
	5.348	3010190		5.348	51318200		5.348	112372000		5.348	150558000
	5.353	3117320		5.353	51310000		5.353	112416000		5.353	150576000
	5.358	3184790		5.358	51377900		5.358	112592000		5.358	150571000
	5.363	3240640		5.363	51471400		5.363	113868000		5.363	150569000
	5.367	3288740		5.367	51529500		5.367	116283000		5.368	150549000
	5.372	3386200		5.372	51482200		5.372	118624000		5.372	150555000
	5.377	3515670		5.377	51355700		5.377	119616000		5.377	150559000
	5.382	3608630		5.382	51265800		5.382	119493000		5.382	150572000
	5.387	3627320		5.387	51225700		5.387	118866000		5.387	150571000
	5.392	3538900		5.392	51197900		5.392	118025000		5.392	150554000
	5.396	3454490		5.396	51215700		5.396	117247000		5.397	150559000
	5.401	3444770		5.401	51273700		5.401	116573000		5.401	150578000
	5.406	3465110		5.406	51329800		5.406	116133000		5.406	150592000
	5.411	3447360		5.411	51343500		5.411	115638000		5.411	150597000
	5.416	3379740		5.416	51265000		5.416	115066000		5.416	150592000
	5.421	3337710		5.421	51175500		5.421	114472000		5.421	150589000
	5.425	3309430		5.425	51148400		5.425	113974000		5.426	150577000
	5.43	3368210		5.43	51174800		5.43	113742000		5.43	150576000
	5.435	3442480		5.435	51229800		5.435	114001000		5.435	150575000
	5.44	3449850		5.44	51267400		5.44	114713000		5.44	150559000
	5.445	3427850		5.445	51295100		5.445	115580000		5.445	150548000
	5.45	3373000		5.45	51276100		5.45	115865000		5.45	150553000
	5.454	3205130		5.454	51250900		5.454	115457000		5.455	150558000
	5.459	2956700		5.459	51206500		5.459	114524000		5.459	150549000
	5.464	2803420		5.464	51150700		5.464	113522000		5.464	150551000
	5.469	2701860		5.469	51097800		5.469	112699000		5.469	150553000
	5.474	2627920		5.474	51103600		5.474	112258000		5.474	150565000
	5.479	2587510		5.479	51120500		5.479	112133000		5.479	150576000
	5.483	2579070		5.483	51156300		5.483	112080000		5.484	150566000
	5.488	2632430		5.488	51171200		5.488	111902000		5.489	150561000
	5.493	2810140		5.493	51200200		5.493	111661000		5.493	150555000
	5.498	3114930		5.498	51290700		5.498	111428000		5.498	150575000
	5.503	3578560		5.503	51558100		5.503	111644000		5.503	150563000
	5.508	4170450		5.508	52324000		5.508	112920000		5.508	150549000
	5.512	4803330		5.512	53868900		5.512	116424000		5.513	150562000
	5.517	5077700		5.517	56038500		5.517	123404000		5.518	150568000
	5.522	4769380		5.522	57723600		5.522	133489000		5.522	150559000
	5.527	4089200		5.527	57518600		5.527	144321000		5.527	150561000
	5.532	3451150		5.532	55498300		5.532	151772000		5.532	150565000
	5.537	3096990		5.537	53251700		5.537	150582000		5.537	150588000
	5.541	3001170		5.541	52051300		5.541	139223000		5.542	150611000
	5.546	2992190		5.546	51654900		5.546	125099000		5.547	150633000
	5.551	3039620		5.551	51492900		5.551	116436000		5.551	150638000
	5.556	3094350		5.556	51337800		5.556	113850000		5.556	150637000
	5.561	3084420		5.561	51249300		5.561	112954000		5.561	150617000
	5.566	3035460		5.566	51186800		5.566	112506000		5.566	150611000
	5.57	2994560		5.57	51162200		5.57	112602000		5.571	150604000
	5.575	3016060		5.575	51112600		5.575	112790000		5.576	150584000
	5.58	3059150		5.58	51086400		5.58	112325000		5.58	150592000
	5.585	3111730		5.585	51090800		5.585	111587000		5.585	150582000
	5.59	3092280		5.59	51135400		5.59	111345000		5.59	150574000
	5.595	3033490		5.595	51240500		5.595	112343000		5.595	150563000
	5.599	3023800		5.599	51430800		5.599	114817000		5.6	150574000
	5.604	3150270		5.604	51700300		5.604	118201000		5.605	150570000
	5.609	3335060		5.609	52007100		5.609	120663000		5.609	150583000
	5.614	3565380		5.614	52407000		5.614	121138000		5.614	150586000
	5.619	3758920		5.619	52976900		5.619	120656000		5.619	150599000
	5.624	3771640		5.624	53424300		5.624	121387000		5.624	150588000
	5.628	3506110		5.629	53341300		5.629	123194000		5.629	150593000
	5.633	3194020		5.633	52827500		5.633	123450000		5.634	150596000
	5.638	2979690		5.638	52423800		5.638	120639000		5.638	150591000
	5.643	2862260		5.643	52525800		5.643	116397000		5.643	150588000
	5.648	2826080		5.648	52906400		5.648	113044000		5.648	150586000
	5.653	2795920		5.653	53101300		5.653	111100000		5.653	150603000
	5.657	2806040		5.658	52835400		5.658	110240000		5.658	150601000
	5.662	2932280		5.662	52276900		5.662	109955000		5.663	150610000
	5.667	3110990		5.667	51783400		5.667	109998000		5.667	150596000
	5.672	3316220		5.672	51544000		5.672	110378000		5.672	150598000
	5.677	3436280		5.677	51487200		5.677	110952000		5.677	150593000
	5.682	3626760		5.682	51518700		5.682	111714000		5.682	150595000
	5.687	3728990		5.687	51562100		5.687	112478000		5.687	150606000
	5.691	3746240		5.691	51626900		5.691	113236000		5.692	150617000
	5.696	3673530		5.696	51667900		5.696	113717000		5.696	150597000
	5.701	3471770		5.701	51717600		5.701	114011000		5.701	150594000
	5.706	3284310		5.706	51933800		5.706	114079000		5.706	150615000
	5.711	3188400		5.711	52443200		5.711	114176000		5.711	150625000
	5.716	3177660		5.716	53205200		5.716	114161000		5.716	150623000
	5.72	3162390		5.72	54142700		5.72	113783000		5.721	150600000
	5.725	3246860		5.725	55313000		5.725	113041000		5.725	150587000
	5.73	3388410		5.73	56708900		5.73	112327000		5.73	150588000
	5.735	3563180		5.735	58274600		5.735	111736000		5.735	150594000
	5.74	3824730		5.74	59838700		5.74	111465000		5.74	150594000
	5.745	4145250		5.745	61493300		5.745	111574000		5.745	150582000
	5.749	4485210		5.749	62192500		5.749	112051000		5.75	150586000
	5.754	4962680		5.754	61035200		5.754	112752000		5.754	150578000
	5.759	5697410		5.759	58105000		5.759	113507000		5.759	150579000
	5.764	6477750		5.764	55342400		5.764	114421000		5.764	150576000
	5.769	6922720		5.769	53599600		5.769	115700000		5.769	150600000
	5.774	7333300		5.774	52795100		5.774	117556000		5.774	150613000
	5.778	7962170		5.778	52427000		5.778	119984000		5.779	150621000
	5.783	8878120		5.783	52275700		5.783	122801000		5.784	150614000
	5.788	9578740		5.788	52222200		5.788	125667000		5.788	150634000
	5.793	9910880		5.793	52203500		5.793	128512000		5.793	150619000
	5.798	10447800		5.798	52217700		5.798	131301000		5.798	150616000
	5.803	11227700		5.803	52181000		5.803	134081000		5.803	150617000
	5.807	12017600		5.807	52128600		5.807	136662000		5.808	150617000
	5.812	12509800		5.812	52145800		5.812	139147000		5.813	150614000
	5.817	12937800		5.817	52430400		5.817	141379000		5.817	150626000
	5.822	13496400		5.822	53132300		5.822	143326000		5.822	150614000
	5.827	14443100		5.827	54185000		5.827	144927000		5.827	150594000
	5.832	15734100		5.832	55528100		5.832	146745000		5.832	150599000
	5.836	17429600		5.836	57028000		5.836	148675000		5.837	150599000
	5.841	19503900		5.841	57983900		5.841	150747000		5.842	150584000
	5.846	21218700		5.846	57532400		5.846	152439000		5.846	150588000
	5.851	22346200		5.851	55914000		5.851	154477000		5.851	150594000
	5.856	23251100		5.856	54281700		5.856	156909000		5.856	150606000
	5.861	24098500		5.861	53345300		5.861	159360000		5.861	150624000
	5.865	23454300		5.865	52791100		5.865	160851000		5.866	150641000
	5.87	21560000		5.87	52371000		5.87	160493000		5.871	150627000
	5.875	19938200		5.875	52057600		5.875	159064000		5.875	150611000
	5.88	19555200		5.88	51850000		5.88	158377000		5.88	150605000
	5.885	20280800		5.885	51731100		5.885	158693000		5.885	150601000
	5.89	21130000		5.89	51656100		5.89	158876000		5.89	150596000
	5.894	21406300		5.894	51613400		5.894	158678000		5.895	150604000
	5.899	20897000		5.899	51585900		5.899	158137000		5.9	150613000
	5.904	20550000		5.904	51579100		5.904	157220000		5.904	150615000
	5.909	20945300		5.909	51562500		5.909	156434000		5.909	150623000
	5.914	21534500		5.914	51549900		5.914	156051000		5.914	150621000
	5.919	21887500		5.919	51538900		5.919	155919000		5.919	150605000
	5.923	21922400		5.923	51568400		5.923	155000000		5.924	150609000
	5.928	22084000		5.928	51621600		5.928	151941000		5.929	150636000
	5.933	22339500		5.933	51669100		5.933	147375000		5.933	150617000
	5.938	22435000		5.938	51668000		5.938	144080000		5.938	150613000
	5.943	21030600		5.943	51654400		5.943	143752000		5.943	150596000
	5.948	17169600		5.948	51644300		5.948	144829000		5.948	150604000
	5.952	13094000		5.952	51623500		5.952	146485000		5.953	150613000
	5.957	11525200		5.957	51617100		5.957	148386000		5.958	150615000
	5.962	11927500		5.962	51645200		5.962	150766000		5.962	150623000
	5.967	12485600		5.967	51662400		5.967	153357000		5.967	150621000
	5.972	13260000		5.972	51809200		5.972	156304000		5.972	150605000
	5.977	14096500		5.977	52225600		5.977	159641000		5.977	150596000
	5.981	14889100		5.981	53143400		5.981	162459000		5.982	150604000
	5.986	15786600		5.986	54376900		5.986	165313000		5.987	150613000
	5.991	16686400		5.991	55447500		5.991	167936000		5.991	150615000
	5.996	17310100		5.996	55679100		5.996	170306000		5.996	150623000
	6.001	17284500		6.001	54776100		6.001	172376000		6.001	150621000
	6.006	17364800		6.006	53358500		6.006	174547000		6.006	150605000
	6.01	17813800		6.011	52179100		6.011	175945000		6.011	151062000
	6.015	16196400		6.015	51627000		6.015	177387000		6.016	153708000
	6.02	11697700		6.02	51638200		6.02	178347000		6.02	153167000
	6.025	7331170		6.025	52367200		6.025	168892000		6.025	152715000
	6.03	5480060		6.03	54072000		6.03	148646000		6.03	152260000
	6.035	5137520		6.035	56887000		6.035	130131000		6.035	151956000
	6.039	5046560		6.04	51732700		6.04	124526000		6.04	151831000
	6.044	4962150		6.044	51679500		6.044	126136000		6.045	151708000
	6.049	4845060		6.049	51661000		6.049	130413000		6.049	151542000
	6.054	4820490		6.054	51625200		6.054	136159000		6.054	151406000
	6.059	4740630		6.059	51584300		6.059	142387000		6.059	151356000
	6.064	4739760		6.064	51498000		6.064	148412000		6.064	151278000
	6.068	4686420		6.069	51462800		6.069	154159000		6.069	151186000
	6.073	4626590		6.073	51445500		6.073	159390000		6.074	151123000
	6.078	4532010		6.078	57982500		6.078	164969000		6.078	151078000
	6.083	4372650		6.083	53555000		6.083	171330000		6.083	151050000
	6.088	4259740		6.088	52659200		6.088	177849000		6.088	151047000
	6.093	4465000		6.093	52408200		6.093	183634000		6.093	151064000
	6.097	4752610		6.098	52263400		6.098	189742000		6.098	151030000
	6.102	4790670		6.102	52135600		6.102	195269000		6.103	151050000
	6.107	4418680		6.107	52030600		6.107	200244000		6.108	151047000
	6.112	3953070		6.112	51924500		6.112	204496000		6.112	151064000
	6.117	3575380		6.117	51839400		6.117	208998000		6.117	156596000
	6.122	3392130		6.122	60511500		6.122	213964000		6.122	161886000
	6.127	3350510		6.127	64281400		6.127	218671000		6.127	169209000
	6.131	3343810		6.131	67973800		6.131	221932000		6.132	183425000
	6.136	3323180		6.136	71984200		6.136	223900000		6.137	205460000
	6.141	3308650		6.141	75607500		6.141	228060000		6.141	229977000
	6.146	3325500		6.146	78220400		6.146	230296000		6.146	249521000
	6.151	3306370		6.151	75573200		6.151	213774000		6.151	242466000
	6.156	3311140		6.156	67262600		6.156	177602000		6.156	207985000
	6.16	3292450		6.16	51453900		6.16	140199000		6.161	171077000
	6.165	3286550		6.165	51478500		6.165	125414000		6.166	150801000
	6.17	3294910		6.17	51557100		6.17	122057000		6.17	150789000
	6.175	3325880		6.175	51721000		6.175	119445000		6.175	150780000
	6.18	3409000		6.18	51891800		6.18	117466000		6.18	150767000
	6.185	3409640		6.185	52050200		6.185	116333000		6.185	150768000
	6.189	3392970		6.189	52111500		6.189	115754000		6.19	150769000
	6.194	3386960		6.194	52024300		6.194	115419000		6.195	150778000
	6.199	3440750		6.199	51826600		6.199	115380000		6.199	150791000
	6.204	3343030		6.204	51633300		6.204	115804000		6.204	150796000
	6.209	3231860		6.209	51467700		6.209	116444000		6.209	150782000
	6.214	3142970		6.214	51368700		6.214	117170000		6.214	150774000
	6.218	3135580		6.218	51277800		6.218	118008000		6.219	150787000
	6.223	3216650		6.223	51232700		6.223	118991000		6.224	150774000
	6.228	3362390		6.228	51215800		6.228	119799000		6.228	150754000
	6.233	3572270		6.233	51203500		6.233	120006000		6.233	150754000
	6.238	3768530		6.238	51209300		6.238	119658000		6.238	150751000
	6.243	3880860		6.243	51239100		6.243	118870000		6.243	150745000
	6.247	3830420		6.247	51298900		6.247	117918000		6.248	150740000
	6.252	3787310		6.252	51373000		6.252	117025000		6.253	150717000
	6.257	3804090		6.257	51384400		6.257	116607000		6.257	150730000
	6.262	3744480		6.262	51370200		6.262	116762000		6.262	150728000
	6.267	3715500		6.267	51358600		6.267	117451000		6.267	150729000
	6.272	3646890		6.272	51401600		6.272	118553000		6.272	150722000
	6.276	3570810		6.276	51511900		6.276	119500000		6.277	150734000
	6.281	3419680		6.281	51645700		6.281	119754000		6.282	150755000
	6.286	3471100		6.286	51730800		6.286	118882000		6.286	150773000
	6.291	3596940		6.291	51654100		6.291	117291000		6.291	150758000
	6.296	3796830		6.296	51463600		6.296	115533000		6.296	150740000
	6.301	3967290		6.301	51283000		6.301	114449000		6.301	150712000
	6.305	4200080		6.305	51176300		6.305	114103000		6.306	150714000
	6.31	4486290		6.31	51139400		6.31	114165000		6.311	150679000
	6.315	4767510		6.315	51115500		6.315	114395000		6.315	150682000
	6.32	4830560		6.32	51097700		6.32	114870000		6.32	150694000
	6.325	4599610		6.325	51103400		6.325	115339000		6.325	150733000
	6.33	4206840		6.33	51091400		6.33	115516000		6.33	150727000
	6.334	3811840		6.334	51106700		6.334	115101000		6.335	150731000
	6.339	3479980		6.339	51099300		6.339	114241000		6.34	150707000
	6.344	3217250		6.344	51062100		6.344	113366000		6.344	150676000
	6.349	3123490		6.349	51060200		6.349	112674000		6.349	150667000
	6.354	3113780		6.354	51069500		6.354	112113000		6.354	150667000
	6.359	3074920		6.359	51065100		6.359	111633000		6.359	150673000
	6.363	3009600		6.363	51070200		6.363	111252000		6.364	150662000
	6.368	2945230		6.368	51065500		6.368	110984000		6.369	150656000
	6.373	2966550		6.373	51073600		6.373	110915000		6.373	150638000
	6.378	2976600		6.378	51114000		6.378	111021000		6.378	150643000
	6.383	3006380		6.383	51159900		6.383	111246000		6.383	150650000

## Sheet: Table S3
Overexpression in rice date of OsTPS2
ZH11-CK	X(min)	Y(Counts)		OsTPS2	X(min)	Y(Counts)
	2.001	157164			2.001	153367
	2.006	76445.7			2.006	76479
	2.011	0			2.011	0
	2.016	0			2.016	0
	2.021	1363.91			2.021	1107.59
	2.025	16615.4			2.025	18769.5
	2.03	92840.9			2.03	107549
	2.035	330977			2.035	378758
	2.04	945852			2.04	988036
	2.045	2360884			2.045	2308040
	2.05	5351390			2.05	5068510
	2.054	11212652			2.054	10450972
	2.059	19951220			2.059	18512502
	2.064	30351474			2.064	28168338
	2.069	41618748			2.069	38611520
	2.074	51912096			2.074	48710504
	2.079	59570880			2.079	56815972
	2.083	65181236			2.083	62808440
	2.088	70853800			2.088	68928144
	2.093	77049216			2.093	75272328
	2.098	82662104			2.098	81041096
	2.103	86989384			2.103	85080304
	2.108	90154192			2.108	87890368
	2.112	91960360			2.112	89673472
	2.117	92406272			2.117	90591696
	2.122	92319280			2.122	90832776
	2.127	92400280			2.127	90685120
	2.132	92230864			2.132	90426592
	2.137	91537520			2.137	90012280
	2.141	90725344			2.141	89156664
	2.146	89874912			2.146	88031376
	2.151	88634328			2.151	86764288
	2.156	87772808			2.156	85913232
	2.161	87239640			2.161	85086216
	2.166	86310024			2.166	83873392
	2.17	84985640			2.17	82686416
	2.175	83797440			2.175	81951888
	2.18	82701120			2.18	81384408
	2.185	81639792			2.185	80363088
	2.19	81013696			2.19	79217248
	2.195	79951064			2.195	77962192
	2.199	78309128			2.199	75941584
	2.204	75009000			2.204	73149928
	2.209	71703648			2.209	72644856
	2.214	71668536			2.214	74246048
	2.219	74705416			2.219	70484368
	2.224	72045400			2.224	57314668
	2.228	58319660			2.228	38884688
	2.233	38335764			2.233	22944510
	2.238	21959368			2.238	12482738
	2.243	12154984			2.243	6831467
	2.248	7025922			2.248	4099352
	2.253	4607209			2.253	2931188
	2.257	3644364			2.257	2409371
	2.262	3211754			2.262	2160226
	2.267	2965390			2.267	2027964
	2.272	2783278			2.272	1919804
	2.277	2599056			2.277	1790398
	2.282	2415825			2.282	1686824
	2.286	2294514			2.286	1609517
	2.291	2212811			2.291	1574969
	2.296	2152727			2.296	1554670
	2.301	2087506			2.301	1527352
	2.306	2093348			2.306	1514506
	2.311	2113092			2.311	1478822
	2.315	2058554			2.315	1463166
	2.32	1882061			2.32	1408631
	2.325	1773579			2.325	1370149
	2.33	1753895			2.33	1343649
	2.335	1706803			2.335	1320221
	2.34	1652522			2.34	1291921
	2.344	1598889			2.344	1245120
	2.349	1556943			2.349	1193911
	2.354	1491204			2.354	1158254
	2.359	1457222			2.359	1131944
	2.364	1384332			2.364	1098210
	2.369	1344961			2.369	1087638
	2.373	1312459			2.373	1064202
	2.378	1312588			2.378	1060584
	2.383	1306381			2.383	1061842
	2.388	1326307			2.388	1030953
	2.393	1373467			2.393	1048960
	2.398	1409106			2.398	1090164
	2.402	1407098			2.402	1084556
	2.407	1374563			2.407	1035841
	2.412	1383289			2.412	1051790
	2.417	1513933			2.417	1135328
	2.422	1700213			2.422	1264112
	2.427	1792181			2.427	1288431
	2.431	1772489			2.431	1278327
	2.436	1721881			2.436	1316854
	2.441	1666731			2.441	1348005
	2.446	1626778			2.446	1287410
	2.451	1544681			2.451	1150408
	2.456	1434033			2.456	1023968
	2.46	1332832			2.46	927407
	2.465	1259857			2.465	857245
	2.47	1235658			2.47	816157
	2.475	1246523			2.475	780590
	2.48	1252193			2.48	740495
	2.485	1194512			2.485	734287
	2.489	1148676			2.489	723214
	2.494	1166869			2.494	715582
	2.499	1167761			2.499	716389
	2.504	1142861			2.504	703296
	2.509	1203838			2.509	722621
	2.514	1308216			2.514	748239
	2.518	1344522			2.518	765987
	2.523	1310154			2.523	770109
	2.528	1267776			2.528	748531
	2.533	1324013			2.533	748139
	2.538	1453247			2.538	769667
	2.543	1519602			2.543	788361
	2.547	1515700			2.547	789306
	2.552	1534309			2.552	813614
	2.557	1654846			2.557	845606
	2.562	1707396			2.562	888891
	2.567	1678671			2.567	886301
	2.572	1641581			2.572	858354
	2.576	1602305			2.576	827182
	2.581	1589523			2.581	811980
	2.586	1645654			2.586	824122
	2.591	1680793			2.591	836268
	2.596	1570709			2.596	816974
	2.601	1407899			2.601	773527
	2.605	1280440			2.605	708560
	2.61	1204618			2.61	669913
	2.615	1147651			2.615	664630
	2.62	1116649			2.62	624830
	2.625	1075020			2.625	597358
	2.63	1072702			2.63	587168
	2.634	1053018			2.634	571384
	2.639	1059121			2.639	566584
	2.644	1038647			2.644	554715
	2.649	1034014			2.649	559312
	2.654	1134643			2.654	573426
	2.659	1315849			2.659	609876
	2.663	1399693			2.663	642088
	2.668	1422509			2.668	658646
	2.673	1465903			2.673	671320
	2.678	1617066			2.678	692155
	2.683	1832124			2.683	733092
	2.688	2041220			2.688	776238
	2.692	2159463			2.692	809088
	2.697	2176979			2.697	828957
	2.702	2184052			2.702	820728
	2.707	2206360			2.707	806442
	2.712	2369235			2.712	824458
	2.717	2646918			2.717	921369
	2.721	2709168			2.721	1028663
	2.726	2479581			2.726	1025389
	2.731	2071158			2.731	916657
	2.736	1724382			2.736	779637
	2.741	1499906			2.741	691591
	2.746	1398123			2.746	636929
	2.75	1322539			2.75	619203
	2.755	1233201			2.755	607447
	2.76	1256788			2.76	615791
	2.765	1572702			2.765	680313
	2.77	2389887			2.77	892242
	2.775	3410378			2.775	1210984
	2.779	3768477			2.779	1423076
	2.784	3331159			2.784	1350408
	2.789	2672770			2.789	1138641
	2.794	2383467			2.794	994303
	2.799	2333139			2.799	971031
	2.804	2519865			2.804	1024916
	2.809	2783112			2.808	1121779
	2.813	3027515			2.813	1280629
	2.818	3261231			2.818	1412280
	2.823	3445649			2.823	1531613
	2.828	3348619			2.828	1542539
	2.833	3226675			2.833	1487037
	2.838	3074750			2.838	1427721
	2.842	3142948			2.842	1429485
	2.847	3314104			2.847	1474468
	2.852	3547454			2.852	1550468
	2.857	3651121			2.857	1572962
	2.862	3498753			2.862	1561742
	2.867	3107191			2.867	1437601
	2.871	2576487			2.871	1291045
	2.876	2233292			2.876	1141082
	2.881	1935411			2.881	961875
	2.886	1783770			2.886	851115
	2.891	1586983			2.891	778466
	2.896	1429564			2.896	709602
	2.9	1411156			2.9	693817
	2.905	1648289			2.905	714144
	2.91	2132006			2.91	833802
	2.915	2556651			2.915	983584
	2.92	2489898			2.92	1065698
	2.925	2051545			2.925	970584
	2.929	1613740			2.929	805769
	2.934	1424842			2.934	711991
	2.939	1483108			2.939	680486
	2.944	1555806			2.944	695452
	2.949	1511086			2.949	704158
	2.954	1408608			2.954	681018
	2.958	1392970			2.958	652306
	2.963	1504630			2.963	649327
	2.968	1608262			2.968	679196
	2.973	1627163			2.973	697788
	2.978	1518980			2.978	698849
	2.983	1411713			2.983	675483
	2.987	1357720			2.987	650668
	2.992	1329803			2.992	632303
	2.997	1274444			2.997	631701
	3.002	1211959			3.002	621957
	3.007	1139820			3.007	601056
	3.012	1092833			3.012	577151
	3.016	1139780			3.016	585059
	3.021	1226355			3.021	611841
	3.026	1232317			3.026	640540
	3.031	1133096			3.031	636569
	3.036	1047431			3.036	610263
	3.041	1021733			3.041	594099
	3.045	1086429			3.045	588529
	3.05	1198114			3.05	615313
	3.055	1214597			3.055	641684
	3.06	1163104			3.06	642624
	3.065	1104110			3.065	627888
	3.07	1048746			3.07	617966
	3.074	1019080			3.074	609576
	3.079	984903			3.079	598137
	3.084	946539			3.084	582536
	3.089	914887			3.089	559859
	3.094	967816			3.094	543262
	3.099	1184268			3.099	591444
	3.103	1601777			3.103	737891
	3.108	2039985			3.108	978156
	3.113	2262833			3.113	1180177
	3.118	2287166			3.118	1275586
	3.123	2297600			3.123	1254123
	3.128	2449160			3.128	1248854
	3.132	2609494			3.132	1325163
	3.137	2559658			3.137	1372719
	3.142	2283439			3.142	1303511
	3.147	2010802			3.147	1178383
	3.152	1881570			3.152	1051029
	3.157	1961373			3.157	1007615
	3.161	2153065			3.161	1064190
	3.166	2297425			3.166	1144810
	3.171	2313084			3.171	1207731
	3.176	2283228			3.176	1221457
	3.181	2196525			3.181	1213379
	3.186	2092997			3.186	1170138
	3.19	2092967			3.19	1171917
	3.195	2200855			3.195	1223257
	3.2	2236054			3.2	1279870
	3.205	2214135			3.205	1261863
	3.21	2142959			3.21	1200355
	3.215	1901914			3.215	1130539
	3.219	1544083			3.219	1011869
	3.224	1215759			3.224	884022
	3.229	1027315			3.229	769131
	3.234	923752			3.234	690517
	3.239	927852			3.239	634171
	3.244	1081450			3.244	638319
	3.248	1271084			3.248	714475
	3.253	1361126			3.253	805977
	3.258	1309145			3.258	838829
	3.263	1242590			3.263	805255
	3.268	1224015			3.268	751106
	3.273	1235366			3.273	722624
	3.277	1307964			3.277	742254
	3.282	1524489			3.282	776893
	3.287	1936786			3.287	864636
	3.292	2342503			3.292	979206
	3.297	2507020			3.297	1165293
	3.302	2493257			3.302	1276396
	3.306	2510286			3.306	1323305
	3.311	2809671			3.311	1362354
	3.316	3368519			3.316	1458034
	3.321	3895686			3.321	1612169
	3.326	4018087			3.326	1875503
	3.331	3629473			3.331	2044646
	3.335	3033064			3.335	1987921
	3.34	2589354			3.34	1750661
	3.345	2298152			3.345	1556076
	3.35	2030562			3.35	1407028
	3.355	1879675			3.355	1286908
	3.36	1945058			3.36	1160187
	3.364	2026440			3.364	1104512
	3.369	2129486			3.369	1131770
	3.374	2589443			3.374	1161985
	3.379	3701588			3.379	1282414
	3.384	5203247			3.384	1806173
	3.389	6252984			3.389	2680095
	3.393	6423235			3.393	3458658
	3.398	5884115			3.398	3660349
	3.403	5366761			3.403	3322226
	3.408	4710802			3.408	2925147
	3.413	3888201			3.413	2522934
	3.418	3039212			3.418	2108129
	3.422	3117687			3.422	1660518
	3.427	4629109			3.427	1449323
	3.432	6399646			3.432	1775514
	3.437	6643999			3.437	2553746
	3.442	5059934			3.442	3192403
	3.447	3215910			3.447	2925074
	3.452	2280857			3.451	2100952
	3.456	2233097			3.456	1443272
	3.461	2359009			3.461	1289895
	3.466	2309634			3.466	1268186
	3.471	2316931			3.471	1246179
	3.476	2420597			3.476	1258175
	3.481	2384754			3.48	1357011
	3.485	2224050			3.485	1445971
	3.49	2886805			3.49	1368578
	3.495	5188622			3.495	1297754
	3.5	7705220			3.5	1643204
	3.505	7946164			3.505	2501479
	3.51	5933007			3.509	3178850
	3.514	3859260			3.514	3001593
	3.519	2934509			3.519	2369466
	3.524	2675408			3.524	1867412
	3.529	2761699			3.529	1627858
	3.534	2812894			3.534	1501499
	3.539	2680336			3.539	1471559
	3.543	2317538			3.543	1449314
	3.548	1964221			3.548	1382414
	3.553	1814188			3.553	1224974
	3.558	2174972			3.558	1109541
	3.563	3130609			3.563	1079389
	3.568	3815187			3.568	1389908
	3.572	3422961			3.572	1858706
	3.577	2446471			3.577	1996217
	3.582	1761978			3.582	1633707
	3.587	1589838			3.587	1205943
	3.592	1633094			3.592	1053831
	3.597	1686153			3.597	1013097
	3.601	1637666			3.601	1021305
	3.606	1539420			3.606	997818
	3.611	1455118			3.611	944309
	3.616	1499641			3.616	856416
	3.621	1710609			3.621	873774
	3.626	1767936			3.626	955573
	3.63	1553784			3.63	1069108
	3.635	1340506			3.635	1064238
	3.64	1350668			3.64	979964
	3.645	1410234			3.645	897074
	3.65	1395082			3.65	859141
	3.655	1349236			3.655	847818
	3.659	1342780			3.659	855375
	3.664	1318994			3.664	881653
	3.669	1219694			3.669	875089
	3.674	1124049			3.674	851521
	3.679	1066409			3.679	787849
	3.684	1059893			3.684	758588
	3.688	1114640			3.688	720102
	3.693	1209226			3.693	725043
	3.698	1248242			3.698	757520
	3.703	1283394			3.703	817589
	3.708	1345170			3.708	849385
	3.713	1424864			3.713	843727
	3.717	1409794			3.717	874224
	3.722	1450456			3.722	923640
	3.727	1724493			3.727	930373
	3.732	2059773			3.732	973034
	3.737	1996143			3.737	1242447
	3.742	1580762			3.742	1530802
	3.746	1332529			3.746	1473254
	3.751	1429849			3.751	1139030
	3.756	1687903			3.756	900954
	3.761	1877088			3.761	891448
	3.766	1929943			3.766	992878
	3.771	1766390			3.771	1046745
	3.775	1559785			3.775	1058404
	3.78	1496088			3.78	1000482
	3.785	1551023			3.785	936791
	3.79	1538555			3.79	953978
	3.795	1462959			3.795	999153
	3.8	1467853			3.8	955473
	3.804	1438523			3.804	854939
	3.809	1439095			3.809	805869
	3.814	1496157			3.814	785953
	3.819	1567018			3.819	801192
	3.824	1470662			3.824	880871
	3.829	1334522			3.829	941843
	3.833	1311423			3.833	897292
	3.838	1338338			3.838	809496
	3.843	1450549			3.843	744181
	3.848	1548655			3.848	748438
	3.853	1563626			3.853	748890
	3.858	1604716			3.858	757980
	3.862	1718770			3.862	760701
	3.867	1828780			3.867	790617
	3.872	1797356			3.872	837288
	3.877	1763610			3.877	858198
	3.882	1908510			3.882	849523
	3.887	2051241			3.887	845989
	3.891	2009572			3.891	888429
	3.896	1850831			3.896	929678
	3.901	1870426			3.901	931205
	3.906	2180073			3.906	907509
	3.911	3009696			3.911	897554
	3.916	4197394			3.916	1017595
	3.92	4871309			3.92	1363092
	3.925	4411805			3.925	1911264
	3.93	3409353			3.93	2257479
	3.935	2619674			3.935	2083240
	3.94	2144526			3.94	1599623
	3.945	1751285			3.945	1179481
	3.949	1402044			3.949	980953
	3.954	1257166			3.954	875586
	3.959	1330343			3.959	806133
	3.964	1462499			3.964	758342
	3.969	1506474			3.969	800443
	3.974	1482637			3.974	859901
	3.978	1570283			3.978	889658
	3.983	1788335			3.983	895178
	3.988	1947078			3.988	939112
	3.993	2006904			3.993	1032132
	3.998	2025351			3.998	1093795
	4.003	2036693			4.003	1095618
	4.007	2019294			4.007	1076228
	4.012	2057351			4.012	1051250
	4.017	2183657			4.017	1043190
	4.022	2263917			4.022	1098786
	4.027	2173274			4.027	1126358
	4.032	1991855			4.032	1140722
	4.036	1981754			4.036	1112609
	4.041	2379557			4.041	1076512
	4.046	3159238			4.046	1090100
	4.051	3585897			4.051	1299773
	4.056	3157046			4.056	1699242
	4.061	2412506			4.061	1990557
	4.066	2175193			4.065	1854201
	4.07	2383591			4.07	1449916
	4.075	2412694			4.075	1248651
	4.08	2207767			4.08	1309628
	4.085	1972233			4.085	1313016
	4.09	1855380			4.09	1257597
	4.095	1925472			4.094	1214333
	4.099	2369947			4.099	1214337
	4.104	3436346			4.104	1197634
	4.109	4611184			4.109	1256813
	4.114	4893437			4.114	1542872
	4.119	3924836			4.119	1984489
	4.124	2698145			4.123	2239710
	4.128	2062871			4.128	2010492
	4.133	2048685			4.133	1558984
	4.138	2167978			4.138	1287660
	4.143	2173656			4.143	1207844
	4.148	2028756			4.148	1211509
	4.153	1876377			4.152	1250477
	4.157	1778592			4.157	1238208
	4.162	1713131			4.162	1211418
	4.167	1708908			4.167	1226724
	4.172	1769468			4.172	1200937
	4.177	1860308			4.177	1121048
	4.182	1845422			4.181	1082337
	4.186	1724101			4.186	1084849
	4.191	1706221			4.191	1029294
	4.196	1777720			4.196	974862
	4.201	1739473			4.201	960250
	4.206	1603252			4.206	970457
	4.211	1647873			4.21	954723
	4.215	1762429			4.215	929826
	4.22	1773229			4.22	966250
	4.225	1679460			4.225	1076447
	4.23	1692346			4.23	1118820
	4.235	1764672			4.235	1077332
	4.24	1884346			4.24	1055906
	4.244	2103589			4.244	1074685
	4.249	2631236			4.249	1089626
	4.254	3000841			4.254	1181560
	4.259	2820071			4.259	1397024
	4.264	2240032			4.264	1600989
	4.269	1852292			4.269	1555457
	4.273	1718117			4.273	1326077
	4.278	1708664			4.278	1081045
	4.283	1681256			4.283	939427
	4.288	1622535			4.288	883219
	4.293	1551544			4.293	879038
	4.298	1475451			4.298	889088
	4.302	1364420			4.302	871525
	4.307	1373162			4.307	834744
	4.312	1486585			4.312	804241
	4.317	1576484			4.317	816928
	4.322	1518592			4.322	862173
	4.327	1450241			4.327	904704
	4.331	1553823			4.331	869787
	4.336	1776633			4.336	855876
	4.341	1895397			4.341	883984
	4.346	1756981			4.346	983248
	4.351	1480339			4.351	1125038
	4.356	1261482			4.356	1155873
	4.36	1171585			4.36	1035852
	4.365	1176513			4.365	863034
	4.37	1194427			4.37	793655
	4.375	1205090			4.375	829314
	4.38	1269624			4.38	881835
	4.385	1452945			4.385	890104
	4.389	1644449			4.389	883292
	4.394	1641358			4.394	978962
	4.399	1525673			4.399	1179043
	4.404	1435309			4.404	1301787
	4.409	1467131			4.409	1202604
	4.414	1444438			4.414	984892
	4.418	1413745			4.418	881051
	4.423	1439972			4.423	900446
	4.428	1504132			4.428	889350
	4.433	1564618			4.433	904196
	4.438	1583740			4.438	975694
	4.443	1551553			4.443	1087619
	4.447	1492057			4.447	1111022
	4.452	1573875			4.452	1056688
	4.457	1817106			4.457	925800
	4.462	2278659			4.462	902078
	4.467	2552268			4.467	1016310
	4.472	2316599			4.472	1256112
	4.476	1782302			4.476	1499993
	4.481	1451028			4.481	1514158
	4.486	1347987			4.486	1292480
	4.491	1282705			4.491	1030346
	4.496	1249061			4.496	898194
	4.501	1266678			4.501	850832
	4.505	1350299			4.505	848000
	4.51	1339351			4.51	862308
	4.515	1253020			4.515	878899
	4.52	1206836			4.52	870782
	4.525	1242873			4.525	861078
	4.53	1376203			4.53	839238
	4.534	1889780			4.534	857251
	4.539	4261997			4.539	894693
	4.544	10175421			4.544	954585
	4.549	16584689			4.549	1250885
	4.554	17436988			4.554	2441496
	4.559	12153685			4.559	4342908
	4.563	6196776			4.563	5547707
	4.568	3365752			4.568	4848920
	4.573	2632423			4.573	3130149
	4.578	2673746			4.578	1827193
	4.583	2650585			4.583	1402229
	4.588	2417557			4.588	1326805
	4.592	2052691			4.592	1296096
	4.597	1849036			4.597	1195039
	4.602	1820393			4.602	1125610
	4.607	1775303			4.607	1074985
	4.612	1663145			4.612	1049001
	4.617	1575005			4.617	1010635
	4.621	1518075			4.621	986928
	4.626	1616694			4.626	959543
	4.631	2345826			4.631	972878
	4.636	3760375			4.636	950522
	4.641	4845269			4.641	981636
	4.646	4609375			4.646	1249015
	4.65	3406920			4.65	1675140
	4.655	2286741			4.655	1906781
	4.66	1680863			4.66	1712677
	4.665	1561199			4.665	1327230
	4.67	1557390			4.67	1012520
	4.675	1491622			4.675	875979
	4.679	1364788			4.679	841839
	4.684	1272620			4.684	826127
	4.689	1263761			4.689	790130
	4.694	1324391			4.694	768842
	4.699	1483943			4.699	765081
	4.704	2036917			4.704	791585
	4.709	3728118			4.708	836328
	4.713	6235909			4.713	923190
	4.718	7894218			4.718	1194811
	4.723	7090075			4.723	1846001
	4.728	4818499			4.728	2655751
	4.733	2939252			4.733	2903356
	4.738	2210159			4.737	2419751
	4.742	2168748			4.742	1755169
	4.747	2293025			4.747	1364572
	4.752	2257814			4.752	1237990
	4.757	2115851			4.757	1224463
	4.762	2063902			4.762	1231218
	4.767	2165497			4.766	1157916
	4.771	2177679			4.771	1102569
	4.776	2030260			4.776	1124928
	4.781	1849559			4.781	1178192
	4.786	1800004			4.786	1124082
	4.791	1795814			4.791	1005494
	4.796	1680314			4.795	959635
	4.8	1497936			4.8	977908
	4.805	1462538			4.805	1005894
	4.81	1647905			4.81	968929
	4.815	2108600			4.815	943221
	4.82	2609444			4.82	991761
	4.825	2801755			4.824	1178081
	4.829	2507499			4.829	1436659
	4.834	1975465			4.834	1663634
	4.839	1614829			4.839	1623176
	4.844	1672677			4.844	1358114
	4.849	1877982			4.849	1073603
	4.854	2045470			4.853	974096
	4.858	2032055			4.858	1001720
	4.863	2032554			4.863	1074319
	4.868	2033023			4.868	1072192
	4.873	2266859			4.873	1051047
	4.878	2696211			4.878	1119428
	4.883	3156093			4.882	1347411
	4.887	3436950			4.887	1774260
	4.892	3497194			4.892	2222224
	4.897	3651850			4.897	2435076
	4.902	4018760			4.902	2296335
	4.907	4248450			4.907	2063617
	4.912	3709024			4.911	1942108
	4.916	2731188			4.916	1888154
	4.921	1939257			4.921	1782588
	4.926	1655487			4.926	1503052
	4.931	1830212			4.931	1156868
	4.936	2205155			4.936	899507
	4.941	2390263			4.94	856529
	4.945	2300853			4.945	961406
	4.95	1994891			4.95	1107862
	4.955	1726965			4.955	1157247
	4.96	1545895			4.96	1086432
	4.965	1387343			4.965	956480
	4.97	1330118			4.97	841861
	4.974	1410047			4.974	754631
	4.979	1539418			4.979	702644
	4.984	1621141			4.984	684752
	4.989	1600540			4.989	678164
	4.994	1557146			4.994	685054
	4.999	1470111			4.999	681907
	5.003	1349575			5.003	686614
	5.008	1283730			5.008	659015
	5.013	1356536			5.013	645783
	5.018	1494518			5.018	630079
	5.023	1673403			5.023	643899
	5.028	1854578			5.028	672823
	5.032	2000551			5.032	727238
	5.037	1989974			5.037	824243
	5.042	1897105			5.042	899854
	5.047	1714770			5.047	907684
	5.052	1554129			5.052	850119
	5.057	1420600			5.057	799481
	5.061	1501429			5.061	771383
	5.066	1759195			5.066	726040
	5.071	2196182			5.071	704975
	5.076	2691179			5.076	739943
	5.081	2982032			5.081	848026
	5.086	2820427			5.086	1045324
	5.09	2302338			5.09	1277759
	5.095	1799763			5.095	1368637
	5.1	1560302			5.1	1232900
	5.105	1586706			5.105	983615
	5.11	1640182			5.11	826416
	5.115	1677937			5.115	791778
	5.119	1677705			5.119	802636
	5.124	1610866			5.124	825102
	5.129	1464627			5.129	847666
	5.134	1388771			5.134	864540
	5.139	1339231			5.139	860507
	5.144	1355726			5.144	819837
	5.148	1381263			5.148	772935
	5.153	1374313			5.153	729580
	5.158	1374970			5.158	737696
	5.163	1323494			5.163	754795
	5.168	1265347			5.168	756730
	5.173	1231212			5.173	733624
	5.177	1312298			5.177	705796
	5.182	1510416			5.182	664128
	5.187	1726087			5.187	701131
	5.192	1779259			5.192	857951
	5.197	1668579			5.197	1121527
	5.202	1553454			5.202	1357951
	5.206	1491668			5.206	1374804
	5.211	1470269			5.211	1195246
	5.216	1446205			5.216	982509
	5.221	1415635			5.221	850843
	5.226	1492390			5.226	790910
	5.231	1585720			5.231	799674
	5.235	1741492			5.235	872284
	5.24	1791666			5.24	986938
	5.245	1714529			5.245	1152399
	5.25	1600439			5.25	1291864
	5.255	1628323			5.255	1436748
	5.26	1921001			5.26	2150321
	5.264	2287536			5.264	4989225
	5.269	2393288			5.269	12446964
	5.274	2195284			5.274	24242516
	5.279	1930855			5.279	33162394
	5.284	1694342			5.284	31450910
	5.289	1530381			5.289	20885962
	5.293	1342206			5.293	10072576
	5.298	1140823			5.298	4000646
	5.303	1012270			5.303	1737304
	5.308	979332			5.308	1122511
	5.313	981243			5.313	940640
	5.318	985971			5.318	859324
	5.323	1006228			5.322	843619
	5.327	1009297			5.327	842553
	5.332	1014028			5.332	829214
	5.337	1034623			5.337	842502
	5.342	1089464			5.342	939716
	5.347	1134078			5.347	1076277
	5.352	1162875			5.351	1288952
	5.356	1192393			5.356	1509071
	5.361	1314419			5.361	1545508
	5.366	1538732			5.366	1455993
	5.371	1744699			5.371	1469128
	5.376	1770254			5.376	1743068
	5.381	1550488			5.38	2166701
	5.385	1326172			5.385	2600974
	5.39	1194722			5.39	2698869
	5.395	1121588			5.395	2344126
	5.4	1105442			5.4	1716738
	5.405	1088472			5.405	1256323
	5.41	1084614			5.409	1020065
	5.414	1091367			5.414	927749
	5.419	1083571			5.419	933379
	5.424	1076171			5.424	1039843
	5.429	1052041			5.429	1217138
	5.434	1013331			5.434	1391369
	5.439	989432			5.438	1403765
	5.443	993806			5.443	1198340
	5.448	1030718			5.448	969278
	5.453	1086078			5.453	881108
	5.458	1126517			5.458	864408
	5.463	1149386			5.463	891178
	5.468	1134965			5.467	917148
	5.472	1114209			5.472	912763
	5.477	1118813			5.477	867961
	5.482	1103166			5.482	858468
	5.487	1092461			5.487	878632
	5.492	1082786			5.492	895422
	5.497	1096350			5.496	910912
	5.501	1146282			5.501	923150
	5.506	1214077			5.506	950211
	5.511	1287623			5.511	974241
	5.516	1342651			5.516	1016777
	5.521	1333852			5.521	1056895
	5.526	1225619			5.525	1058162
	5.53	1132553			5.53	1018452
	5.535	1050377			5.535	996245
	5.54	1075864			5.54	944774
	5.545	1165711			5.545	868485
	5.55	1320592			5.55	834505
	5.555	1499931			5.554	859819
	5.559	1570467			5.559	944073
	5.564	1492488			5.564	1031734
	5.569	1341036			5.569	1051834
	5.574	1219785			5.574	1002117
	5.579	1140661			5.579	956765
	5.584	1124443			5.583	937396
	5.588	1129130			5.588	938635
	5.593	1156285			5.593	940504
	5.598	1162218			5.598	957404
	5.603	1179162			5.603	976270
	5.608	1188344			5.608	992437
	5.613	1213290			5.612	1022565
	5.617	1223945			5.617	1108196
	5.622	1214725			5.622	1224806
	5.627	1206079			5.627	1289099
	5.632	1208849			5.632	1217683
	5.637	1277740			5.637	1108790
	5.642	1395434			5.641	1021927
	5.646	1591726			5.646	938116
	5.651	1800923			5.651	919172
	5.656	2007648			5.656	975240
	5.661	2078181			5.661	1051882
	5.666	2039096			5.666	1139657
	5.671	1877663			5.671	1199453
	5.675	1794795			5.675	1209915
	5.68	1873166			5.68	1229535
	5.685	1962016			5.685	1383741
	5.69	1969746			5.69	1721992
	5.695	1861496			5.695	2030776
	5.7	1761181			5.7	2124032
	5.704	1754874			5.704	1905749
	5.709	1762813			5.709	1632620
	5.714	1803064			5.714	1466065
	5.719	1898732			5.719	1477615
	5.724	2015782			5.724	1541170
	5.729	2012184			5.729	1745741
	5.733	1907088			5.733	2112799
	5.738	1795044			5.738	2337409
	5.743	1645711			5.743	2197208
	5.748	1614275			5.748	1857274
	5.753	1604290			5.753	1624907
	5.758	1710970			5.758	1454650
	5.762	2150597			5.762	1312090
	5.767	3175582			5.767	1214743
	5.772	4504502			5.772	1304316
	5.777	5408287			5.777	1569221
	5.782	5336221			5.782	2051502
	5.787	4462100			5.787	2418959
	5.791	3487454			5.791	2362337
	5.796	2887280			5.796	1953991
	5.801	2740791			5.801	1655966
	5.806	2755202			5.806	1517279
	5.811	2689319			5.811	1471302
	5.816	2439297			5.816	1535181
	5.82	2199188			5.82	1597127
	5.825	2078505			5.825	1545050
	5.83	2111664			5.83	1399425
	5.835	2186157			5.835	1305647
	5.84	2191135			5.84	1222565
	5.845	2056683			5.845	1201906
	5.849	1835673			5.849	1210140
	5.854	1671523			5.854	1170574
	5.859	1565233			5.859	1098293
	5.864	1591771			5.864	1003585
	5.869	1704984			5.869	961076
	5.874	1867181			5.874	1076792
	5.878	2036024			5.878	1230428
	5.883	2200830			5.883	1317886
	5.888	2256339			5.888	1350460
	5.893	2226693			5.893	1307477
	5.898	2167153			5.898	1271758
	5.903	2339356			5.903	1197219
	5.907	2612180			5.907	1156778
	5.912	2752806			5.912	1120448
	5.917	2565309			5.917	1209256
	5.922	2292777			5.922	1332802
	5.927	2100379			5.927	1409755
	5.932	2104188			5.932	1347050
	5.937	2282971			5.936	1341672
	5.941	2619150			5.941	1395270
	5.946	2992610			5.946	1619786
	5.951	3323598			5.951	1932001
	5.956	3325225			5.956	2418157
	5.961	2934094			5.961	2752333
	5.966	2613820			5.965	2752698
	5.97	2516015			5.97	2296499
	5.975	2531904			5.975	1729174
	5.98	2554927			5.98	1344875
	5.985	2626380			5.985	1167446
	5.99	2719935			5.99	1066994
	5.995	2881017			5.994	995725
	5.999	3112084			5.999	988986
	6.004	3291491			6.004	1050945
	6.009	3457242			6.009	1089789
	6.014	3648640			6.014	1062756
	6.019	3896962			6.019	1033692
	6.024	4386315			6.023	997355
	6.028	4819641			6.028	1001800
	6.033	5099129			6.033	1006346
	6.038	5167488			6.038	1018241
	6.043	5439892			6.043	1094194
	6.048	5901264			6.048	1207248
	6.053	6423854			6.052	1268736
	6.057	6802313			6.057	1244869
	6.062	6985932			6.062	1253080
	6.067	6940679			6.067	1277082
	6.072	6766902			6.072	1270354
	6.077	6627438			6.077	1246345
	6.082	6680603			6.081	1231053
	6.086	6686700			6.086	1222067
	6.091	6662657			6.091	1242313
	6.096	6710171			6.096	1262170
	6.101	6812642			6.101	1288809
	6.106	6956619			6.106	1300586
	6.111	7294678			6.11	1343350
	6.115	7569052			6.115	1399426
	6.12	7705827			6.12	1459889
	6.125	8010006			6.125	1544536
	6.13	8445050			6.13	1616353
	6.135	9025347			6.135	1762517
	6.14	9615734			6.139	1937688
	6.144	9979469			6.144	2101532
	6.149	10026966			6.149	2260864
	6.154	9646181			6.154	2323476
	6.159	9318363			6.159	2329122
	6.164	8789766			6.164	2275948
	6.169	8217380			6.168	2239300
	6.173	7816147			6.173	2236265
	6.178	7914167			6.178	2273641
	6.183	7945771			6.183	2331024
	6.188	8159640			6.188	2406347
	6.193	8660327			6.193	2520132
	6.198	9093672			6.197	2736260
	6.202	9328210			6.202	3125999
	6.207	9600680			6.207	3464363
	6.212	10222403			6.212	3627612
	6.217	10884175			6.217	3620796
	6.222	11439424			6.222	3569334
	6.227	12137627			6.226	3596251
	6.231	12834566			6.231	3687058
	6.236	13466311			6.236	4099650
	6.241	13823618			6.241	4566280
	6.246	14171647			6.246	4954510
	6.251	14677534			6.251	5225727
	6.256	15157169			6.255	5663282
	6.26	15562238			6.26	6016350
	6.265	15973987			6.265	6173662
	6.27	16264561			6.27	6016787
	6.275	16545527			6.275	6025184
	6.28	16497822			6.28	6160455
	6.285	16331278			6.284	6497435
	6.289	16295761			6.289	6977908
	6.294	16532644			6.294	7386865
	6.299	17262868			6.299	7727017
	6.304	19981214			6.304	7721875
	6.309	27372810			6.309	8117660
	6.314	40860292			6.313	9129484
	6.318	58577688			6.318	11179354
	6.323	75297072			6.323	15216364
	6.328	84325280			6.328	20476486
	6.333	78673488			6.333	23742440
	6.338	58230904			6.338	23078202
	6.343	35013724			6.343	19803794
	6.347	21034082			6.347	15779727
	6.352	16038568			6.352	12988090
	6.357	14299640			6.357	11639270
	6.362	12875497			6.362	11758827
	6.367	11619616			6.367	11660081
	6.372	10146390			6.372	11707840
	6.376	8927020			6.376	11476079
	6.381	7717035			6.381	11459091
	6.386	6569498			6.386	11127369
	6.391	5854772			6.391	11227075
	6.396	5360487			6.396	11668765
	6.401	5080454			6.401	11745180
	6.405	4787942			6.405	11289002
	6.41	4345636			6.41	10940769
	6.415	3920481			6.415	10847955
	6.42	3712360			6.42	10763173
	6.425	3497853			6.425	10613891
	6.43	3347352			6.43	10500322
	6.434	3192371			6.434	10244040
	6.439	3147162			6.439	10133903
	6.444	3085342			6.444	10199993
	6.449	2899462			6.449	10155618
	6.454	2586580			6.454	10003904
	6.459	2385091			6.459	9733970
	6.463	2284993			6.463	9291829
	6.468	2186373			6.468	8443113
	6.473	2146196			6.473	7432806
	6.478	2110437			6.478	6762476
	6.483	2116794			6.483	6285507
	6.488	2176095			6.488	6141644
	6.492	2280607			6.492	6147139
	6.497	2401188			6.497	6071713
	6.502	2456302			6.502	5906215
	6.507	2439321			6.507	5744786
	6.512	2359228			6.512	5403387
	6.517	2299506			6.517	5093360
	6.521	2214710			6.521	4997244
	6.526	2173715			6.526	4849106
	6.531	2116995			6.531	4615739
	6.536	2027866			6.536	4323577
	6.541	1951164			6.541	4078684
	6.546	1905793			6.546	3752032
	6.55	1873937			6.55	3417303
	6.555	1845936			6.555	3122024
	6.56	1800270			6.56	2791326
	6.565	1782324			6.565	2626411
	6.57	1761774			6.57	2485708
	6.575	1769808			6.575	2416861
	6.579	1765423			6.579	2311933
	6.584	1785769			6.584	2168180
	6.589	1815162			6.589	2025975
	6.594	1852960			6.594	1946509
	6.599	1876683			6.599	1900789
	6.604	1883007			6.604	1869891
	6.609	1914413			6.608	1853137
	6.613	2000830			6.613	1830486
	6.618	2107142			6.618	1801429
	6.623	2221396			6.623	1812477
	6.628	2364114			6.628	1914627
	6.633	2545823			6.633	1984399
	6.638	2594528			6.637	2062123
	6.642	2565903			6.642	2036853
	6.647	2413552			6.647	2003943
	6.652	2333703			6.652	1940543
	6.657	2266518			6.657	1834233
	6.662	2283215			6.662	1688178
	6.667	2322526			6.666	1593109
	6.671	2406022			6.671	1519463
	6.676	2551092			6.676	1486581
	6.681	2591078			6.681	1482487
	6.686	2568459			6.686	1487883
	6.691	2493577			6.691	1475305
	6.696	2454723			6.695	1465251
	6.7	2540378			6.7	1458959
	6.705	2596145			6.705	1448473
	6.71	2598891			6.71	1484660
	6.715	2573680			6.715	1530794
	6.72	2573942			6.72	1573426
	6.725	2637243			6.724	1609664
	6.729	2669742			6.729	1682733
	6.734	2661362			6.734	1744137
	6.739	2718005			6.739	1901058
	6.744	2747925			6.744	2033264
	6.749	2793503			6.749	2122639
	6.754	2735847			6.753	2146821
	6.758	2697820			6.758	2094647
	6.763	2682924			6.763	2080504
	6.768	2989121			6.768	2067228
	6.773	3335991			6.773	2137060
	6.778	3542016			6.778	2188660
	6.783	3513538			6.782	2367426
	6.787	3347776			6.787	2447785
	6.792	3088638			6.792	2488166
	6.797	2970722			6.797	2402436
	6.802	3091938			6.802	2308152
	6.807	3136718			6.807	2315878
	6.812	3134292			6.811	2446019
	6.816	2986932			6.816	2528034
	6.821	2811372			6.821	2494577
	6.826	2784114			6.826	2318175
	6.831	2832350			6.831	2157679
	6.836	2834849			6.836	2089425
	6.841	2831559			6.84	2051456
	6.845	2972828			6.845	2062939
	6.85	3048400			6.85	1997371
	6.855	2981038			6.855	1889540
	6.86	2834013			6.86	1839963
	6.865	2783750			6.865	1779044
	6.87	2737505			6.869	1722913
	6.874	2753833			6.874	1659765
	6.879	2867717			6.879	1695854
	6.884	2947194			6.884	1742872
	6.889	2973863			6.889	1707430
	6.894	3080231			6.894	1665477
	6.899	3269501			6.898	1668838
	6.903	3433238			6.903	1643023
	6.908	3599797			6.908	1612225
	6.913	3659975			6.913	1597550
	6.918	3791227			6.918	1636962
	6.923	3850172			6.923	1625392
	6.928	3734921			6.927	1593226
	6.932	3569593			6.932	1601463
	6.937	3553419			6.937	1579730
	6.942	3524508			6.942	1559889
	6.947	3616115			6.947	1492138
	6.952	3773212			6.952	1436515
	6.957	3998571			6.956	1467279
	6.961	4158033			6.961	1525977
	6.966	4274152			6.966	1569367
	6.971	4375250			6.971	1616424
	6.976	4552619			6.976	1604827
	6.981	4615593			6.981	1578996
	6.986	4668244			6.986	1529803
	6.99	4710360			6.99	1485776
	6.995	4757156			6.995	1447075
	7	4708288			7	1376027
	7.005	4639563			7.005	1355706
	7.01	4440286			7.01	1345796
	7.015	4265752			7.015	1331941
	7.019	4206951			7.019	1363617
	7.024	4197437			7.024	1378559
	7.029	3985312			7.029	1356132
	7.034	3761668			7.034	1319511
	7.039	3601796			7.039	1347651
	7.044	3550024			7.044	1348496
	7.048	3494718			7.048	1382387
	7.053	3413510			7.053	1414675
	7.058	3286775			7.058	1453592
	7.063	3180693			7.063	1486988
	7.068	3099576			7.068	1520636
	7.073	3115190			7.073	1536488
	7.077	3003725			7.077	1532441
	7.082	2899602			7.082	1493400
	7.087	2793449			7.087	1459341
	7.092	2814955			7.092	1400600
	7.097	2865568			7.097	1415874
	7.102	2880701			7.102	1418625
	7.106	2880604			7.106	1426368
	7.111	2947510			7.111	1444310
	7.116	2923936			7.116	1476711
	7.121	2806612			7.121	1532532
	7.126	2668442			7.126	1528317
	7.131	2529369			7.131	1513663
	7.135	2371723			7.135	1522439
	7.14	2232553			7.14	1532784
	7.145	2241223			7.145	1466899
	7.15	2306906			7.15	1408699
	7.155	2329693			7.155	1398654
	7.16	2350159			7.16	1370263
	7.164	2385027			7.164	1378728
	7.169	2363305			7.169	1414760
	7.174	2176440			7.174	1431126
	7.179	2020153			7.179	1429761
	7.184	1914919			7.184	1380652
	7.189	1815458			7.189	1290955
	7.194	1770921			7.193	1233257
	7.198	1771361			7.198	1220175
	7.203	1732577			7.203	1217628
	7.208	1672116			7.208	1178297
	7.213	1649821			7.213	1204570
	7.218	1647146			7.218	1213781
	7.223	1666716			7.222	1177662
	7.227	1637339			7.227	1135856
	7.232	1685047			7.232	1090441
	7.237	1699007			7.237	1066800
	7.242	1740956			7.242	1076753
	7.247	1797828			7.247	1082589
	7.252	1880814			7.251	1100999
	7.256	1969950			7.256	1148530
	7.261	1931833			7.261	1181476
	7.266	1785031			7.266	1232308
	7.271	1668907			7.271	1214118
	7.276	1592680			7.276	1196644
	7.281	1583664			7.28	1155506
	7.285	1590787			7.285	1126340
	7.29	1553560			7.29	1140356
	7.295	1537809			7.295	1150170
	7.3	1562938			7.3	1160548
	7.305	1589116			7.305	1134243
	7.31	1571146			7.309	1146491
	7.314	1569891			7.314	1150410
	7.319	1611688			7.319	1134613
	7.324	1670548			7.324	1121381
	7.329	1704496			7.329	1106105
	7.334	1682671			7.334	1112127
	7.339	1667403			7.338	1138230
	7.343	1681382			7.343	1187888
	7.348	1764368			7.348	1206619
	7.353	1773438			7.353	1208496
	7.358	1827184			7.358	1210316
	7.363	1899518			7.363	1241836
	7.368	2014832			7.367	1281233
	7.372	2128585			7.372	1315389
	7.377	2275627			7.377	1382640
	7.382	2487627			7.382	1490255
	7.387	2765558			7.387	1622227
	7.392	2788042			7.392	1756577
	7.397	2683169			7.396	1831546
	7.401	2472698			7.401	1839409
	7.406	2315058			7.406	1733929
	7.411	2145510			7.411	1591540
	7.416	2129412			7.416	1491250
	7.421	2119981			7.421	1428796
	7.426	2056993			7.425	1344276
	7.43	1925006			7.43	1298016
	7.435	1760023			7.435	1260423
	7.44	1641414			7.44	1175831
	7.445	1600646			7.445	1112568
	7.45	1571685			7.45	1044093
	7.455	1572562			7.454	1049276
	7.459	1598959			7.459	1077327
	7.464	1683302			7.464	1077366
	7.469	1752284			7.469	1109691
	7.474	1748869			7.474	1124882
	7.479	1658740			7.479	1163092
	7.484	1623438			7.483	1162519
	7.488	1613255			7.488	1123000
	7.493	1582763			7.493	1080184
	7.498	1544170			7.498	1085012
	7.503	1521949			7.503	1048058
	7.508	1488849			7.508	1024721
	7.513	1449254			7.512	997910
	7.517	1510198			7.517	989480
	7.522	1525571			7.522	996772
	7.527	1492722			7.527	990985
	7.532	1402040			7.532	1006552
	7.537	1377382			7.537	1032837
	7.542	1427909			7.541	1054195
	7.546	1537563			7.546	1034856
	7.551	1628402			7.551	1052969
	7.556	1655022			7.556	1124741
	7.561	1672826			7.561	1224972
	7.566	1591158			7.566	1216018
	7.571	1489325			7.57	1199541
	7.575	1355279			7.575	1137016
	7.58	1260274			7.58	1073533
	7.585	1197957			7.585	1019914
	7.59	1173677			7.59	974717
	7.595	1165098			7.595	936045
	7.6	1177161			7.6	917871
	7.604	1174039			7.604	920479
	7.609	1182014			7.609	890785
	7.614	1185682			7.614	908401
	7.619	1185500			7.619	927988
	7.624	1217961			7.624	925572
	7.629	1240265			7.629	913830
	7.633	1275077			7.633	908138
	7.638	1299801			7.638	931743
	7.643	1317822			7.643	965527
	7.648	1346759			7.648	987976
	7.653	1357609			7.653	1006805
	7.658	1381089			7.658	1029144
	7.662	1377428			7.662	1066379
	7.667	1387833			7.667	1069853
	7.672	1373305			7.672	1049000
	7.677	1386214			7.677	996370
	7.682	1384373			7.682	961143
	7.687	1387260			7.687	929750
	7.691	1422580			7.691	910496
	7.696	1460467			7.696	925305
	7.701	1509967			7.701	958846
	7.706	1547208			7.706	1006243
	7.711	1602777			7.711	1018001
	7.716	1686876			7.716	1029928
	7.72	1729968			7.72	1056430
	7.725	1739749			7.725	1116640
	7.73	1708889			7.73	1179868
	7.735	1699413			7.735	1190361
	7.74	1671679			7.74	1147216
	7.745	1634581			7.745	1094800
	7.75	1603707			7.749	1076697
	7.754	1564408			7.754	1081468
	7.759	1507542			7.759	1090199
	7.764	1458481			7.764	1063768
	7.769	1417485			7.769	1011389
	7.774	1394994			7.774	998621
	7.779	1378713			7.778	1022000
	7.783	1384305			7.783	988826
	7.788	1391584			7.788	972059
	7.793	1385697			7.793	1011563
	7.798	1387904			7.798	1041327
	7.803	1379259			7.803	1029930
	7.808	1374925			7.807	1027287
	7.812	1411375			7.812	1054999
	7.817	1408954			7.817	1095132
	7.822	1383028			7.822	1134123
	7.827	1407120			7.827	1169100
	7.832	1431566			7.832	1163516
	7.837	1440905			7.836	1087762
	7.841	1459852			7.841	1063080
	7.846	1459263			7.846	1031612
	7.851	1444950			7.851	1016282
	7.856	1417016			7.856	1018106
	7.861	1395729			7.861	1012858
	7.866	1377295			7.865	978894
	7.87	1368084			7.87	964043
	7.875	1393591			7.875	943853
	7.88	1417123			7.88	944946
	7.885	1395190			7.885	943376
	7.89	1407284			7.89	923005
	7.895	1419887			7.894	922373
	7.899	1426786			7.899	905602
	7.904	1437959			7.904	899455
	7.909	1469328			7.909	881976
	7.914	1508073			7.914	873142
	7.919	1527158			7.919	876898
	7.924	1564736			7.923	864897
	7.928	1606174			7.928	861364
	7.933	1669155			7.933	869922
	7.938	1732704			7.938	887966
	7.943	1774771			7.943	903925
	7.948	1838363			7.948	892771
	7.953	1905250			7.952	886105
	7.957	1975162			7.957	902289
	7.962	1964754			7.962	898895
	7.967	1988746			7.967	884521
	7.972	2023834			7.972	893638
	7.977	2084658			7.977	916075
	7.982	2182892			7.981	965067
	7.986	2271707			7.986	1037211
	7.991	2316577			7.991	1108960
	7.996	2290777			7.996	1146192
	8.001	2249045			8.001	1177661
	8.006	2232618			8.006	1176135
	8.011	2153505			8.01	1130927
	8.015	2077711			8.015	1085047
	8.02	1994487			8.02	1020629
	8.025	1906873			8.025	983534
	8.03	1908913			8.03	961951
	8.035	1910039			8.035	959243
	8.04	1970904			8.039	961027
	8.044	2020765			8.044	1003832
	8.049	2073885			8.049	1057231
	8.054	2107020			8.054	1117326
	8.059	2107041			8.059	1193802
	8.064	2142053			8.064	1230746
	8.069	2173981			8.068	1241749
	8.073	2211850			8.073	1229635
	8.078	2281542			8.078	1239914
	8.083	2523707			8.083	1262777
	8.088	2967842			8.088	1321834
	8.093	3535934			8.093	1455174
	8.098	3986390			8.097	1681491
	8.102	4107376			8.102	1943421
	8.107	3853991			8.107	2095687
	8.112	3269427			8.112	2051958
	8.117	2694702			8.117	1856697
	8.122	2284761			8.122	1633873
	8.127	2104154			8.127	1477518
	8.131	2051482			8.131	1427265
	8.136	2070107			8.136	1464277
	8.141	2087105			8.141	1545266
	8.146	2067696			8.146	1582499
	8.151	2008011			8.151	1543878
	8.156	1899065			8.156	1448341
	8.16	1817588			8.16	1350130
	8.165	1721646			8.165	1230134
	8.17	1651429			8.17	1117272
	8.175	1621676			8.175	1051992
	8.18	1607740			8.18	1033619
	8.185	1617178			8.185	1045356
	8.189	1601513			8.189	1079199
	8.194	1557294			8.194	1088308
	8.199	1524558			8.199	1082747
	8.204	1552775			8.204	1051308
	8.209	1567545			8.209	981514
	8.214	1535301			8.214	914533
	8.218	1518858			8.218	871407
	8.223	1517417			8.223	846391
	8.228	1520665			8.228	808745
	8.233	1516220			8.233	806672
	8.238	1530555			8.238	783364
	8.243	1541544			8.243	784346
	8.247	1560009			8.247	784279
	8.252	1552773			8.252	794997
	8.257	1588865			8.257	791505
	8.262	1592986			8.262	786347
	8.267	1550959			8.267	783445
	8.272	1529696			8.272	786185
	8.277	1549927			8.276	792276
	8.281	1615300			8.281	778990
	8.286	1638212			8.286	779838
	8.291	1652431			8.291	790186
	8.296	1632366			8.296	788138
	8.301	1610309			8.301	770731
	8.306	1613178			8.305	780515
	8.31	1604828			8.31	785155
	8.315	1616028			8.315	785738
	8.32	1619783			8.32	814812
	8.325	1610242			8.325	826839
	8.33	1608368			8.33	853265
	8.335	1617791			8.334	850460
	8.339	1634769			8.339	838610
	8.344	1703565			8.344	849047
	8.349	1725297			8.349	854250
	8.354	1751066			8.354	837354
	8.359	1736737			8.359	839966
	8.364	1729105			8.363	830845
	8.368	1688478			8.368	834308
	8.373	1720466			8.373	808914
	8.378	1792088			8.378	809950
	8.383	1871399			8.383	802817
	8.388	1920556			8.388	812132
	8.393	1943739			8.392	825171
	8.397	1944765			8.397	826264
	8.402	1971509			8.402	826155
	8.407	1982279			8.407	839607
	8.412	1977012			8.412	838886
	8.417	2023387			8.417	851696
	8.422	1975106			8.421	847451
	8.426	1928247			8.426	832909
	8.431	1909364			8.431	846969
	8.436	1905334			8.436	846670
	8.441	1945854			8.441	834917
	8.446	1958991			8.446	818790
	8.451	2017323			8.45	810386
	8.455	2025674			8.455	823002
	8.46	2026412			8.46	807591
	8.465	2041329			8.465	807142
	8.47	2103423			8.47	795507
	8.475	2156212			8.475	809821
	8.48	2107709			8.479	799301
	8.484	2079065			8.484	804347
	8.489	2068650			8.489	815063
	8.494	2101266			8.494	827416
	8.499	2084032			8.499	837417
	8.504	2092341			8.504	834986
	8.509	2128155			8.508	841008
	8.513	2161533			8.513	843878
	8.518	2182931			8.518	883951
	8.523	2255546			8.523	904334
	8.528	2342783			8.528	958943
	8.533	2439377			8.533	1011139
	8.538	2516730			8.537	1089906
	8.542	2586300			8.542	1163840
	8.547	2670986			8.547	1227800
	8.552	2741976			8.552	1257751
	8.557	2796599			8.557	1282086
	8.562	2763374			8.562	1293034
	8.567	2587123			8.566	1273168
	8.571	2298977			8.571	1207358
	8.576	2105361			8.576	1130264
	8.581	1937841			8.581	1051380
	8.586	1812785			8.586	959125
	8.591	1748415			8.591	902361
	8.596	1725864			8.595	875022
	8.6	1726564			8.6	871879
	8.605	1763854			8.605	873110
	8.61	1801453			8.61	898795
	8.615	1791376			8.615	926780
	8.62	1805863			8.62	969943
	8.625	1833728			8.624	1008554
	8.629	1798631			8.629	1034374
	8.634	1758574			8.634	1048252
	8.639	1711971			8.639	1072137
	8.644	1702380			8.644	1104092
	8.649	1737586			8.649	1124644
	8.654	1786074			8.653	1156796
	8.658	1784521			8.658	1193342
	8.663	1776413			8.663	1218194
	8.668	1769306			8.668	1249504
	8.673	1742408			8.673	1262551
	8.678	1715920			8.678	1224331
	8.683	1662814			8.682	1173166
	8.687	1656129			8.687	1146412
	8.692	1716194			8.692	1138503
	8.697	1770454			8.697	1167057
	8.702	1842439			8.702	1190467
	8.707	1949691			8.707	1244447
	8.712	1976112			8.712	1297109
	8.716	1967360			8.716	1327054
	8.721	1851955			8.721	1301216
	8.726	1758195			8.726	1232586
	8.731	1667051			8.731	1143206
	8.736	1619604			8.736	1059468
	8.741	1588329			8.741	996292
	8.745	1595931			8.745	965343
	8.75	1610126			8.75	943970
	8.755	1612973			8.755	952922
	8.76	1640344			8.76	937041
	8.765	1664770			8.765	947185
	8.77	1704021			8.77	937250
	8.775	1730914			8.774	949448
	8.779	1735034			8.779	962472
	8.784	1751939			8.784	981508
	8.789	1788349			8.789	996780
	8.794	1809221			8.794	1001832
	8.799	1799410			8.799	996089
	8.804	1795517			8.803	995616
	8.808	1885393			8.808	999299
	8.813	1971027			8.813	1015732
	8.818	1941959			8.818	1060047
	8.823	1868361			8.823	1091330
	8.828	1813972			8.828	1072645
	8.833	1803271			8.832	1031745
	8.837	1803769			8.837	958364
	8.842	1776581			8.842	918444
	8.847	1805700			8.847	906329
	8.852	1880791			8.852	874726
	8.857	1926085			8.857	867162
	8.862	1859379			8.861	855400
	8.866	1861623			8.866	847278
	8.871	1911079			8.871	845416
	8.876	1968925			8.876	844008
	8.881	1995937			8.881	837735
	8.886	2030191			8.886	824348
	8.891	2063965			8.89	807907
	8.895	2098469			8.895	807450
	8.9	2141617			8.9	808267
	8.905	2275634			8.905	834454
	8.91	2385820			8.91	840478
	8.915	2409527			8.915	857604
	8.92	2378933			8.919	851460
	8.924	2351364			8.924	872121
	8.929	2366329			8.929	860558
	8.934	2382748			8.934	876269
	8.939	2426035			8.939	887556
	8.944	2488111			8.944	925468
	8.949	2476920			8.948	934257
	8.953	2443424			8.953	941381
	8.958	2418043			8.958	913142
	8.963	2436950			8.963	919908
	8.968	2506618			8.968	918540
	8.973	2546448			8.973	908492
	8.978	2571987			8.977	919870
	8.982	2599753			8.982	936352
	8.987	2682496			8.987	954484
	8.992	2817201			8.992	961955
	8.997	2908467			8.997	976695
	9.002	2992671			9.002	1020126
	9.007	3072158			9.006	1044606
	9.011	3045449			9.011	1070899
	9.016	3028870			9.016	1101318
	9.021	3035301			9.021	1136047
	9.026	3081556			9.026	1174250
	9.031	2972912			9.031	1198524
	9.036	2788676			9.035	1216609
	9.04	2629116			9.04	1232397
	9.045	2433717			9.045	1249090
	9.05	2323316			9.05	1248692
	9.055	2208572			9.055	1239969
	9.06	2161780			9.06	1211434
	9.065	2078247			9.064	1230872
	9.069	1988190			9.069	1214947
	9.074	1877319			9.074	1180689
	9.079	1835053			9.079	1168575
	9.084	1818841			9.084	1157249
	9.089	1896066			9.089	1155274
	9.094	1980563			9.093	1159335
	9.098	1943382			9.098	1155975
	9.103	1860291			9.103	1137309
	9.108	1846407			9.108	1113899
	9.113	1801246			9.113	1111152
	9.118	1757974			9.118	1072143
	9.123	1724581			9.122	1062789
	9.127	1688112			9.127	1028979
	9.132	1684795			9.132	1010008
	9.137	1700746			9.137	977671
	9.142	1698241			9.142	952381
	9.147	1672216			9.147	925179
	9.152	1657507			9.151	932861
	9.156	1641810			9.156	927324
	9.161	1643991			9.161	899388
	9.166	1657056			9.166	891385
	9.171	1663437			9.171	914845
	9.176	1662290			9.176	921236
	9.181	1698566			9.18	916667
	9.185	1788978			9.185	921972
	9.19	1859500			9.19	946028
	9.195	1847563			9.195	981634
	9.2	1768208			9.2	1040709
	9.205	1719883			9.205	1051458
	9.21	1604362			9.209	1065763
	9.214	1556122			9.214	1058622
	9.219	1507591			9.219	1055494
	9.224	1499564			9.224	1045662
	9.229	1478405			9.229	1057873
	9.234	1471225			9.234	1065869
	9.239	1476850			9.238	1077869
	9.243	1491561			9.243	1063702
	9.248	1491486			9.248	1038270
	9.253	1461096			9.253	1029970
	9.258	1476007			9.258	1026276
	9.263	1530953			9.263	1012769
	9.268	1566365			9.268	1032349
	9.273	1551422			9.272	1028212
	9.277	1560223			9.277	1029470
	9.282	1611422			9.282	1040183
	9.287	1615135			9.287	1025395
	9.292	1568074			9.292	1008752
	9.297	1524059			9.297	966723
	9.302	1472875			9.301	941387
	9.306	1480947			9.306	935457
	9.311	1497906			9.311	903792
	9.316	1460688			9.316	892837
	9.321	1445763			9.321	873508
	9.326	1460808			9.326	898693
	9.331	1493919			9.33	911951
	9.335	1540827			9.335	914063
	9.34	1546924			9.34	928317
	9.345	1575295			9.345	935046
	9.35	1614855			9.35	937287
	9.355	1649784			9.355	916449
	9.36	1665618			9.359	919747
	9.364	1584642			9.364	911134
	9.369	1511209			9.369	905485
	9.374	1462280			9.374	901317
	9.379	1480207			9.379	903611
	9.384	1554062			9.384	939431
	9.389	1576514			9.388	926164
	9.393	1632570			9.393	915008
	9.398	1653530			9.398	908361
	9.403	1668578			9.403	931306
	9.408	1699244			9.408	927731
	9.413	1747597			9.413	943429
	9.418	1802730			9.417	937019
	9.422	1820505			9.422	955239
	9.427	1771951			9.427	946095
	9.432	1646384			9.432	946878
	9.437	1559819			9.437	931585
	9.442	1489992			9.442	913806
	9.447	1488689			9.446	914558
	9.451	1516560			9.451	924800
	9.456	1535580			9.456	928255
	9.461	1531940			9.461	932169
	9.466	1542764			9.466	933664
	9.471	1533351			9.471	929501
	9.476	1522771			9.475	919497
	9.48	1528012			9.48	901858
	9.485	1556113			9.485	890462
	9.49	1593175			9.49	900024
	9.495	1609933			9.495	879338
	9.5	1600462			9.5	888089
	9.505	1589782			9.504	892827
	9.509	1571001			9.509	897261
	9.514	1576969			9.514	886804
	9.519	1629098			9.519	893123
	9.524	1716185			9.524	915851
	9.529	1915336			9.529	970574
	9.534	2273972			9.533	1020435
	9.538	2845344			9.538	1175448
	9.543	3726235			9.543	1452832
	9.548	4713563			9.548	1872658
	9.553	5544606			9.553	2338092
	9.558	5800056			9.558	2693330
	9.563	5368723			9.562	2807576
	9.567	4358044			9.567	2608559
	9.572	3408605			9.572	2207856
	9.577	2632857			9.577	1762678
	9.582	2183202			9.582	1413122
	9.587	1975214			9.587	1213753
	9.592	1976475			9.591	1139613
	9.596	2067476			9.596	1132611
	9.601	2204927			9.601	1163374
	9.606	2305513			9.606	1229999
	9.611	2352599			9.611	1272816
	9.616	2277443			9.616	1303319
	9.621	2140914			9.62	1271101
	9.625	2038686			9.625	1215254
	9.63	1936381			9.63	1112367
	9.635	1790723			9.635	1030630
	9.64	1701906			9.64	991848
	9.645	1656732			9.645	957496
	9.65	1618212			9.649	955814
	9.654	1612195			9.654	923449
	9.659	1636802			9.659	915973
	9.664	1643541			9.664	902639
	9.669	1653627			9.669	906000
	9.674	1658746			9.674	919018
	9.679	1716677			9.678	929931
	9.683	1724939			9.683	953625
	9.688	1724237			9.688	960908
	9.693	1726656			9.693	960624
	9.698	1750942			9.698	965290
	9.703	1771018			9.703	953509
	9.708	1744588			9.707	941174
	9.712	1696286			9.712	928391
	9.717	1687407			9.717	930819
	9.722	1697939			9.722	905924
	9.727	1692910			9.727	903903
	9.732	1678000			9.732	884238
	9.737	1715109			9.736	884591
	9.741	1767154			9.741	878105
	9.746	1840695			9.746	875713
	9.751	1849350			9.751	899362
	9.756	1852177			9.756	888951
	9.761	1844184			9.761	892238
	9.766	1857983			9.766	898475
	9.771	1886748			9.77	910996
	9.775	1892620			9.775	925802
	9.78	1839240			9.78	938052
	9.785	1813807			9.785	951728
	9.79	1826091			9.79	945643
	9.795	1878400			9.795	957100
	9.8	1908717			9.799	974027
	9.804	1946985			9.804	997919
	9.809	1966497			9.809	1016680
	9.814	1952991			9.814	1041179
	9.819	1920397			9.819	1034395
	9.824	1870634			9.824	1017452
	9.829	1830353			9.828	1015500
	9.833	1841189			9.833	1014610
	9.838	1891354			9.838	1015483
	9.843	1897091			9.843	1009462
	9.848	1897061			9.848	994739
	9.853	1862811			9.853	991370
	9.858	1790899			9.857	978406
	9.862	1794765			9.862	988581
	9.867	1778945			9.867	987791
	9.872	1787949			9.872	996862
	9.877	1794890			9.877	1004273
	9.882	1825807			9.882	1006213
	9.887	1887411			9.886	992667
	9.891	1892144			9.891	970123
	9.896	1882455			9.896	963986
	9.901	1832306			9.901	969279
	9.906	1781532			9.906	969460
	9.911	1804721			9.911	990388
	9.916	1791017			9.915	973709
	9.92	1794137			9.92	975333
	9.925	1821012			9.925	954255
	9.93	1846646			9.93	968579
	9.935	1876509			9.935	961455
	9.94	1870649			9.94	983646
	9.945	1921875			9.944	971952
	9.949	1961367			9.949	998426
	9.954	1933109			9.954	1002820
	9.959	1984905			9.959	1013275
	9.964	1993439			9.964	1033846
	9.969	2024700			9.969	1056512
	9.974	2071603			9.973	1066420
	9.978	2172659			9.978	1111461
	9.983	2198172			9.983	1134091
	9.988	2181499			9.988	1148399
	9.993	2115900			9.993	1171647
	9.998	2069585			9.998	1177411
	10.003	2008215			10.002	1163436
	10.007	1937518			10.007	1178276
	10.012	1857251			10.012	1182707
	10.017	1848223			10.017	1163553
	10.022	1883562			10.022	1125092
	10.027	1910016			10.027	1127695
	10.032	1908038			10.031	1128417
	10.036	1908768			10.036	1125948
	10.041	1893229			10.041	1113739
	10.046	1854025			10.046	1089570
	10.051	1828402			10.051	1081671
	10.056	1868650			10.056	1080779
	10.061	1912014			10.06	1070065
	10.065	1899929			10.065	1060397
	10.07	1913604			10.07	1068211
	10.075	1984734			10.075	1077693
	10.08	2173784			10.08	1113261
	10.085	2302993			10.085	1142870
	10.09	2370081			10.089	1136396
	10.094	2300249			10.094	1134361
	10.099	2264203			10.099	1114250
	10.104	2267752			10.104	1110771
	10.109	2395267			10.109	1103104
	10.114	2651729			10.114	1092351
	10.119	2915004			10.118	1125736
	10.123	3176365			10.123	1166175
	10.128	3577100			10.128	1244701
	10.133	3975551			10.133	1299601
	10.138	4281201			10.138	1329353
	10.143	4581950			10.143	1359228
	10.148	4835595			10.147	1360504
	10.152	4974119			10.152	1349919
	10.157	5065283			10.157	1344685
	10.162	5217893			10.162	1299783
	10.167	5401593			10.167	1306060
	10.172	5553376			10.172	1344320
	10.177	5724368			10.176	1389160
	10.181	5978581			10.181	1446170
	10.186	6223327			10.186	1523632
	10.191	6445889			10.191	1623134
	10.196	6813957			10.196	1750188
	10.201	7302232			10.201	1883604
	10.206	7609898			10.205	2024504
	10.21	7520691			10.21	2193271
	10.215	7147078			10.215	2341685
	10.22	6835883			10.22	2511638
	10.225	6668923			10.225	2739787
	10.23	6521823			10.23	3014335
	10.235	6349902			10.234	3330897
	10.239	6181059			10.239	3705816
	10.244	5976318			10.244	4069515
	10.249	5710117			10.249	4406912
	10.254	5400990			10.254	4737326
	10.259	5074569			10.259	5017449
	10.264	4778836			10.264	5285948
	10.269	4433650			10.268	5619797
	10.273	4072574			10.273	5930316
	10.278	3791379			10.278	6030313
	10.283	3581733			10.283	5963148
	10.288	3382254			10.288	5731431
	10.293	3227193			10.293	5357974
	10.298	3163919			10.297	4927707
	10.302	3139837			10.302	4414395
	10.307	3162416			10.307	4002159
	10.312	3118821			10.312	3650124
	10.317	3012511			10.317	3344052
	10.322	2847357			10.322	3077504
	10.327	2686707			10.326	2802320
	10.331	2536499			10.331	2509433
	10.336	2395235			10.336	2257308
	10.341	2336663			10.341	2046595
	10.346	2245687			10.346	1897444
	10.351	2201839			10.351	1770254
	10.356	2191119			10.355	1679587
	10.36	2166421			10.36	1593177
	10.365	2160627			10.365	1517753
	10.37	2161577			10.37	1480850
	10.375	2188521			10.375	1458903
	10.38	2227151			10.38	1418818
	10.385	2244806			10.384	1399572
	10.389	2260194			10.389	1367561
	10.394	2265857			10.394	1338483
	10.399	2296614			10.399	1328326
	10.404	2425908			10.404	1331894
	10.409	2538138			10.409	1336527
	10.414	2594955			10.413	1327285
	10.418	2645768			10.418	1311497
	10.423	2751017			10.423	1348044
	10.428	2870112			10.428	1355247
	10.433	3075162			10.433	1365944
	10.438	3300795			10.438	1372877
	10.443	3406349			10.442	1367724
	10.447	3564022			10.447	1365123
	10.452	3751209			10.452	1366270
	10.457	3871854			10.457	1390137
	10.462	3974235			10.462	1413543
	10.467	4132139			10.467	1452704
	10.472	4144497			10.471	1514661
	10.476	4064291			10.476	1572884
	10.481	3895606			10.481	1603769
	10.486	3732640			10.486	1688479
	10.491	3653317			10.491	1733623
	10.496	3543173			10.496	1786028
	10.501	3438195			10.5	1817490
	10.505	3252292			10.505	1857258
	10.51	3062254			10.51	1890914
	10.515	2879865			10.515	1922995
	10.52	2747905			10.52	1962654
	10.525	2699188			10.525	1990075
	10.53	2626204			10.529	2034995
	10.534	2579289			10.534	2100986
	10.539	2536571			10.539	2135208
	10.544	2507238			10.544	2184545
	10.549	2534616			10.549	2233242
	10.554	2487029			10.554	2280387
	10.559	2400693			10.558	2312740
	10.563	2321185			10.563	2357284
	10.568	2276672			10.568	2315714
	10.573	2230442			10.573	2277232
	10.578	2257235			10.578	2204253
	10.583	2435638			10.583	2229801
	10.588	2747707			10.587	2263501
	10.592	3158593			10.592	2305151
	10.597	3785704			10.597	2439528
	10.602	4367349			10.602	2589236
	10.607	4633830			10.607	2749296
	10.612	4431866			10.612	2852980
	10.617	4124686			10.616	2888079
	10.621	3582252			10.621	2772900
	10.626	3050170			10.626	2563137
	10.631	2660991			10.631	2302538
	10.636	2445401			10.636	2103467
	10.641	2309645			10.641	1914926
	10.646	2302697			10.645	1854978
	10.65	2382153			10.65	1838880
	10.655	2467561			10.655	1865824
	10.66	2565612			10.66	1861002
	10.665	2687824			10.665	1923740
	10.67	2754539			10.67	1966528
	10.675	2651765			10.674	1977719
	10.679	2510438			10.679	1936700
	10.684	2338304			10.684	1825960
	10.689	2258536			10.689	1763148
	10.694	2174867			10.694	1678054
	10.699	2130176			10.699	1624623
	10.704	2065583			10.703	1560812
	10.708	2049997			10.708	1530699
	10.713	2086630			10.713	1541866
	10.718	2117955			10.718	1534737
	10.723	2077972			10.723	1576682
	10.728	2031177			10.728	1630205
	10.733	2030015			10.732	1610529
	10.738	1987790			10.737	1553125
	10.742	1950352			10.742	1532047
	10.747	1942096			10.747	1545183
	10.752	1927272			10.752	1524129
	10.757	1952215			10.757	1528406
	10.762	2009669			10.762	1502252
	10.767	1951639			10.766	1484229
	10.771	1850832			10.771	1520149
	10.776	1783416			10.776	1548908
	10.781	1810242			10.781	1520083
	10.786	1798057			10.786	1469565
	10.791	1801387			10.791	1454876
	10.796	1808096			10.795	1474369
	10.8	1814177			10.8	1527552
	10.805	1817870			10.805	1501710
	10.81	1830370			10.81	1500822
	10.815	1838747			10.815	1514299
	10.82	1811858			10.82	1474993
	10.825	1806974			10.824	1446951
	10.829	1825445			10.829	1465106
	10.834	1861477			10.834	1431941
	10.839	1854560			10.839	1430518
	10.844	1874061			10.844	1481084
	10.849	1844310			10.849	1530849
	10.854	1853890			10.853	1534790
	10.858	1837696			10.858	1459263
	10.863	1863763			10.863	1481771
	10.868	1848996			10.868	1483973
	10.873	1853895			10.873	1448291
	10.878	1849764			10.878	1450989
	10.883	1867182			10.882	1477511
	10.887	1851887			10.887	1498848
	10.892	1821835			10.892	1493387
	10.897	1818634			10.897	1466065
	10.902	1822541			10.902	1450248
	10.907	1802705			10.907	1478814
	10.912	1832766			10.911	1485333
	10.916	1807032			10.916	1463729
	10.921	1793426			10.921	1467483
	10.926	1794827			10.926	1503967
	10.931	1807751			10.931	1511494
	10.936	1815274			10.936	1484343
	10.941	1825141			10.94	1465162
	10.945	1817523			10.945	1464609
	10.95	1849603			10.95	1505660
	10.955	1838965			10.955	1503781
	10.96	1833737			10.96	1495930
	10.965	1812951			10.965	1494152
	10.97	1803593			10.969	1511351
	10.974	1799537			10.974	1490022
	10.979	1830938			10.979	1471143
	10.984	1818207			10.984	1471921
	10.989	1823480			10.989	1503810
	10.994	1832698			10.994	1505025
	10.999	1831352			10.998	1499748
					13.256	3091145
					13.261	3031047
					13.266	2952482
					13.271	2943241
					13.276	2884430
					13.281	2786738
					13.285	2669613
					13.29	2714377
					13.295	2673193
					13.3	2623593
					13.305	2518326
					13.31	2446647
					13.314	2431852
					13.319	2448286
					13.324	2423300
					13.329	2373606
					13.334	2358848
					13.339	2324959
					13.343	2264060
					13.348	2217197
					13.353	2225809
					13.358	2242643
					13.363	2328259
					13.368	2316148
					13.372	2273288
					13.377	2233535
					13.382	2297042
					13.387	2371918
					13.392	2425448
					13.397	2416597
					13.401	2366930
					13.406	2341091
					13.411	2383308
					13.416	2418275
					13.421	2392233
					13.426	2413025
					13.43	2468377
					13.435	2521476
					13.44	2538756
					13.445	2614104
					13.45	2720864
					13.455	2850244
					13.459	2895876
					13.464	2937145
					13.469	2937137
					13.474	3015010
					13.479	2997198
					13.484	2838252
					13.488	2595459
					13.493	2436257
					13.498	2321843
					13.503	2210894
					13.508	2149250
					13.513	2130188
					13.517	2099852
					13.522	2072372
					13.527	2055413
					13.532	2020253
					13.537	2021622
					13.542	2035091
					13.546	2048805
					13.551	2045112
					13.556	2063777
					13.561	2106248
					13.566	2134913
					13.571	2158936
					13.576	2170516
					13.58	2167516
					13.585	2172585
					13.59	2210488
					13.595	2206865
					13.6	2165657
					13.605	2158002
					13.609	2109478
					13.614	2085179
					13.619	2061774
					13.624	2037604
					13.629	2040867
					13.634	2022579
					13.638	2020915
					13.643	2086872
					13.648	2078103
					13.653	2040693
					13.658	2052727
					13.663	2125396
					13.667	2114449
					13.672	2058500
					13.677	2039027
					13.682	2176318
					13.687	2245625
					13.692	2217658
					13.696	2135347
					13.701	2176341
					13.706	2181542
					13.711	2227948
					13.716	2205021
					13.721	2190914
					13.725	2159207
					13.73	2156163
					13.735	2151099
					13.74	2173790
					13.745	2168080
					13.75	2187940
					13.754	2256036
					13.759	2394794
					13.764	2429353
					13.769	2494638
					13.774	2482522
					13.779	2545817
					13.783	2628665
					13.788	2692616
					13.793	2689035
					13.798	2788314
					13.803	2829233
					13.808	2762018
					13.812	2658048
					13.817	2599793
					13.822	2537209
					13.827	2431516
					13.832	2411408
					13.837	2395544
					13.841	2389805
					13.846	2371136
					13.851	2403332
					13.856	2445296
					13.861	2423917
					13.866	2324553
					13.87	2232513
					13.875	2184960
					13.88	2279238
					13.885	2343628
					13.89	2271853
					13.895	2148060
					13.899	2063072
					13.904	1991617
					13.909	1949000
[truncated: 175 more rows]

## Sheet: Table S4
Geranylgeraniol against Rhizoctonia solani
ug/ml	inhibition rate	inhibition rate	inhibition rate
12.5	0.4318	0.4132	0.42042	0.421807
25	0.45046	0.46017	0.47266	0.461097
50	0.49915	0.51301	0.50491	0.50569
100	0.56968	0.57766	0.57887	0.575403
200	0.6373	0.666	0.6554	0.6529

## Sheet: Table S5
Geranylgeraniol against Phomopsis sp.
ug/ml	inhibition rate	inhibition rate	inhibition rate
25	0.4535	0.4568	0.4661	0.4588
50	0.4765	0.4875	0.4655	0.4765
100	0.5121	0.5201	0.50322	0.511807
200	0.5572	0.5648	0.5544	0.5588
400	0.5936	0.6053	0.6031	0.600667

## Sheet: Table S6
Gene expression level of OsTPS2-OE in MH63
MH63	6.463	5.324	8.442
D518-1	178.753	164.985	162.908
D518-2	6.772	8.471	9.352
D518-3	110.734	121.903	116.894
D518-4	126.835	132.981	121.432

## Sheet: Table S7
Gene expression level of OsTPS2-OE in ZH11
ZH11	7.532	5.311	7.991
L689-1	256.748	274.112	268.945
L689-2	8.374	6.485	9.354
L689-3	229.981	218.564	239.219
L689-4
L689-5
L689-6	164.987	158.426	186.663
L689-7	189.631	196.887	199.469
L689-8
L689-9	125.672	117.935	128.635
L689-10	87.936	94.251	89.035
L689-11	144.643	158.937	132.189
L689-12	76.983	74.326	67.432
L689-13	56.633	60.325	67.885
L689-14
L689-15	162.095	152.683	158.046
